# Supplementary material for: N,N-Diethyl-2-hy­droxy­ethanaminium 5-(2,4-di­nitro­phen­yl)barbiturate sesquihydrate
Source: Acta Crystallogr Sect E Struct Rep Online. 2013 May 11;69(Pt 6):o863–4. doi: 10.1107/S1600536813012257 (PMC3685026; doi:10.1107/S1600536813012257)
Supplement: Supplementary file 1 [file e-69-0o863-sup1.cif]

##############################################################################
#                                                                            #
# This CIF contains the data in a paper accepted for publication in          #
# Acta Crystallographica Section E. It conforms to the requirements of       #
# Notes for Authors for Acta Crystallographica Section E, and has been       #
# peer reviewed under the auspices of the IUCr Commission on Journals.       #
#                                                                            #
# Full details of the Crystallographic Information File format               #
# are given in the paper "The Crystallographic Information File (CIF):       #
# a New Standard Archive File for Crystallography" by S. R. Hall, F. H.      #
# Allen and I. D. Brown [Acta Cryst. (1991), A47, 655-685].                  #
#                                                                            #
# The current version of the core CIF dictionary is obtainable from          #
# ftp://ftp.iucr.org/pub/cif_core.dic.                                       #
#                                                                            #
# Software is freely available for graphical display of the structure(s)     #
# in this CIF. For information consult the CIF software page                 #
# http://www.iucr.org/resources/cif/software.                                #
#                                                                            #
# This file may be used for bona fide research purposes within the           #
# scientific community so long as proper attribution is given to the journal # 
# article from which it was obtained.                                        #
#                                                                            #
##############################################################################
data_global
_audit_creation_method     SHELXL-97
_journal_data_validation_number     ?
_journal_date_recd_electronic     2013-04-21
_journal_date_accepted     2013-05-05
_journal_name_full     'Acta Crystallographica, Section E'
_journal_year     2013
_journal_volume     69
_journal_issue      6
_journal_page_first     o863
_journal_page_last     o864
_journal_paper_category     QO
_journal_paper_doi     10.1107/S1600536813012257
_journal_coeditor_code     HB7074
_publ_contact_author_name     'Doraisamyraja Kalaivani'
_publ_contact_author_address
;
PG and Research Department of Chemistry
Seethalakshmi Ramaswami College,
Tiruchirappalli 620 002,
Tamil Nadu, India
;
_publ_contact_author_email     kalaivbalaj@yahoo.co.in
_publ_contact_author_phone        .91E-306
_publ_section_title
;
<i>N</i>,<i>N</i>-Diethyl-2-hydroxyethanaminium 5-(2,4-dinitrophenyl)barbiturate
sesquihydrate
;
loop_
    _publ_author_name
    _publ_author_address
    'Govindan Mangaiyarkarasi'
;
      PG and Research Department of Chemistry
      Seethalakshmi Ramaswami College,
      Tiruchirappalli 620 002, Tamil Nadu, India
;
    'Doraisamyraja Kalaivani'
;
     PG and Research Department of Chemistry
     Seethalakshmi Ramaswami College,
     Tiruchirappalli 620 002, Tamil Nadu, India
;
data_I
_audit_creation_method     SHELXL-97
_chemical_name_systematic
;
<i>N</i>,<i>N</i>-Diethyl-2-hydroxyethanaminium
5-(2,4-dinitrophenyl)-2,6-dioxo-1,2,3,6-tetrahydropyrimidin-4-olate
sesquihydrate
;
_chemical_name_common
;
<i>N</i>,<i>N</i>-Diethyl-2-hydroxyethanaminium
5-(2,4-dinitrophenyl)barbiturate sesquihydrate
;
_chemical_formula_moiety     'C6 H16 N O +, C10 H5 N4 O7 -, 1.5(H2 O)'
_chemical_formula_sum     'C16 H24 N5 O9.50'
_chemical_formula_iupac     'C6 H16 N O +, C10 H5 N4 O7 -, 1.5H2 O'
_chemical_formula_weight     438.40
_chemical_melting_point     ?
_symmetry_cell_setting     monoclinic
_symmetry_space_group_name_H-M     'P 21/c'
loop_
    _symmetry_equiv_pos_as_xyz
    'x, y, z'
    '-x, y+1/2, -z+1/2'
    '-x, -y, -z'
    'x, -y-1/2, z-1/2'
_cell_length_a     9.6003(5)
_cell_length_b     11.6568(6)
_cell_length_c     18.1993(9)
_cell_angle_alpha     90.00
_cell_angle_beta     98.066(3)
_cell_angle_gamma     90.00
_cell_volume     2016.51(18)
_cell_formula_units_Z     4
_cell_measurement_reflns_used     5746
_cell_measurement_theta_min     2.1
_cell_measurement_theta_max     24.1
_cell_measurement_temperature     293(2)
_exptl_crystal_description     block
_exptl_crystal_colour     red
_exptl_crystal_size_max     0.30
_exptl_crystal_size_mid     0.20
_exptl_crystal_size_min     0.20
_exptl_crystal_density_diffrn     1.444
_exptl_crystal_density_meas     ?
_exptl_crystal_density_method     'not measured'
_exptl_crystal_F_000     924
_exptl_absorpt_coefficient_mu     0.120
_exptl_absorpt_correction_type     multi-scan
_exptl_absorpt_process_details     '(SADABS; Bruker, 2004)'
_exptl_absorpt_correction_T_min     0.948
_exptl_absorpt_correction_T_max     0.979
_exptl_special_details
;
;
_diffrn_ambient_temperature     293(2)
_diffrn_radiation_type     MoK\a
_diffrn_radiation_wavelength     0.71073
_diffrn_radiation_source     'fine-focus sealed tube'
_diffrn_radiation_monochromator     graphite
_diffrn_measurement_device_type     'Bruker Kappa APEXII CCD'
_diffrn_measurement_method     '\w and \f scan'
_diffrn_detector_area_resol_mean     ?
_diffrn_reflns_number     16207
_diffrn_reflns_av_R_equivalents     0.0332
_diffrn_reflns_av_sigmaI/netI     0.0284
_diffrn_reflns_theta_min     2.08
_diffrn_reflns_theta_max     24.19
_diffrn_reflns_theta_full     24.19
_diffrn_measured_fraction_theta_max     0.997
_diffrn_measured_fraction_theta_full     0.997
_diffrn_reflns_limit_h_min     -11
_diffrn_reflns_limit_h_max     10
_diffrn_reflns_limit_k_min     -13
_diffrn_reflns_limit_k_max     13
_diffrn_reflns_limit_l_min     -20
_diffrn_reflns_limit_l_max     20
_diffrn_standards_number     ?
_diffrn_standards_interval_count     ?
_diffrn_standards_interval_time     ?
_diffrn_standards_decay_%     0
_refine_special_details
;
Refinement of <i>F</i>^2^ against ALL reflections. The weighted <i>R</i>-factor
<i>wR</i> and goodness of fit <i>S</i> are based on <i>F</i>^2^, conventional
<i>R</i>-factors <i>R</i> are based on <i>F</i>, with <i>F</i> set to zero for
negative <i>F</i>^2^. The threshold expression of <i>F</i>^2^ >
\s(<i>F</i>^2^) is used only for calculating <i>R</i>-factors(gt) <i>etc</i>.
and is not relevant to the choice of reflections for refinement.
<i>R</i>-factors based on <i>F</i>^2^ are statistically about twice as large
as those based on <i>F</i>, and <i>R</i>- factors based on ALL data will be
even larger.
;
_reflns_number_total     3219
_reflns_number_gt     2353
_reflns_threshold_expression     I>2\s(I)
_refine_ls_structure_factor_coef     Fsqd
_refine_ls_matrix_type     full
_refine_ls_R_factor_all     0.0685
_refine_ls_R_factor_gt     0.0433
_refine_ls_wR_factor_gt     0.1079
_refine_ls_wR_factor_ref     0.1309
_refine_ls_goodness_of_fit_ref     1.092
_refine_ls_restrained_S_all     1.100
_refine_ls_number_reflns     3219
_refine_ls_number_parameters     341
_refine_ls_number_restraints     49
_refine_ls_hydrogen_treatment     mixed
_refine_ls_weighting_scheme     calc
_refine_ls_weighting_details
         'calc w=1/[\s^2^(Fo^2^)+(0.0518P)^2^+1.3181P] where P=(Fo^2^+2Fc^2^)/3'
_atom_sites_solution_hydrogens     geom
_atom_sites_solution_primary     direct
_atom_sites_solution_secondary     difmap
_refine_ls_shift/su_max     0.001
_refine_ls_shift/su_mean     0.000
_refine_diff_density_max     0.343
_refine_diff_density_min     -0.258
_refine_ls_extinction_method     'SHELXL97 (Sheldrick, 2008)'
_refine_ls_extinction_coef     0.0070(12)
_refine_ls_extinction_expression
                                  'Fc^*^=kFc[1+0.001xFc^2^\l^3^/sin(2\q)]^-1/4^'
loop_
    _atom_type_symbol
    _atom_type_description
    _atom_type_scat_dispersion_real
    _atom_type_scat_dispersion_imag
    _atom_type_scat_source
    'C' 'C' 0.0033 0.0016
                         'International Tables Vol C Tables 4.2.6.8 and 6.1.1.4'
    'H' 'H' 0.0000 0.0000
                         'International Tables Vol C Tables 4.2.6.8 and 6.1.1.4'
    'N' 'N' 0.0061 0.0033
                         'International Tables Vol C Tables 4.2.6.8 and 6.1.1.4'
    'O' 'O' 0.0106 0.0060
                         'International Tables Vol C Tables 4.2.6.8 and 6.1.1.4'
_computing_data_collection     'APEX2 (Bruker, 2004)'
_computing_cell_refinement     'SAINT (Bruker, 2004)'
_computing_data_reduction     'SAINT (Bruker, 2004)'
_computing_structure_solution     'SIR92 (Altomare <i>et al.</i>, 1993)'
_computing_structure_refinement     'SHELXL97 (Sheldrick, 2008)'
_computing_molecular_graphics
;
ORTEP-3 for Windows (Farrugia, 2012) and
Mercury (Macrae <i>et al.</i>, 2008)
;
_computing_publication_material     'SHELXL97 (Sheldrick, 2008)'
loop_
    _atom_site_type_symbol
    _atom_site_label
    _atom_site_fract_x
    _atom_site_fract_y
    _atom_site_fract_z
    _atom_site_U_iso_or_equiv
    _atom_site_adp_type
    _atom_site_calc_flag
    _atom_site_refinement_flags
    _atom_site_occupancy
    _atom_site_symmetry_multiplicity
    _atom_site_disorder_assembly
    _atom_site_disorder_group
    C C1 0.2628(2) 0.0366(2) 0.54157(13) 0.0329(6) Uani d . 1 1 . .
    C C2 0.2250(3) 0.0267(2) 0.46611(13) 0.0391(6) Uani d . 1 1 . .
    H H2 0.1497 -0.0193 0.4465 0.047 Uiso calc R 1 1 . .
    C C3 0.3010(3) 0.0862(2) 0.42078(13) 0.0382(6) Uani d . 1 1 . .
    C C4 0.4145(3) 0.1532(2) 0.44884(13) 0.0392(6) Uani d . 1 1 . .
    H H4 0.4629 0.1959 0.4174 0.047 Uiso calc R 1 1 . .
    C C5 0.4544(3) 0.1556(2) 0.52411(13) 0.0356(6) Uani d . 1 1 . .
    H H5 0.5339 0.1975 0.5429 0.043 Uiso calc R 1 1 . .
    C C6 0.3811(2) 0.09788(18) 0.57400(12) 0.0302(5) Uani d . 1 1 . .
    C C7 0.4339(2) 0.09933(19) 0.65315(12) 0.0307(5) Uani d . 1 1 . .
    C C8 0.4299(2) -0.0016(2) 0.69591(12) 0.0320(5) Uani d . 1 1 . .
    C C9 0.5512(3) 0.0971(2) 0.80407(13) 0.0415(6) Uani d . 1 1 . .
    C C10 0.4982(2) 0.1991(2) 0.68671(12) 0.0333(6) Uani d . 1 1 . .
    C C11 0.055(3) 0.421(2) 0.6323(12) 0.123(6) Uani d PDU 0.50 1 A 1
    H H11A 0.0931 0.4283 0.6844 0.148 Uiso calc PR 0.50 1 A 1
    H H11B 0.0582 0.4964 0.6100 0.148 Uiso calc PR 0.50 1 A 1
    C C12 0.148(2) 0.341(2) 0.5957(12) 0.123(6) Uani d PDU 0.50 1 A 1
    H H12A 0.2171 0.3879 0.5757 0.148 Uiso calc PR 0.50 1 A 1
    H H12B 0.1987 0.2941 0.6346 0.148 Uiso calc PR 0.50 1 A 1
    O O8 0.0978(6) 0.2768(6) 0.5468(3) 0.0968(18) Uani d PU 0.50 1 A 1
    H H8 0.0804 0.3126 0.5078 0.145 Uiso calc PR 0.50 1 A 1
    C C11' 0.0599(11) 0.4204(8) 0.6337(5) 0.0340(19) Uani d PDU 0.50 1 A 2
    H H11C 0.0687 0.4851 0.6012 0.041 Uiso calc PR 0.50 1 A 2
    H H11D 0.0916 0.4447 0.6842 0.041 Uiso calc PR 0.50 1 A 2
    C C12' 0.1500(14) 0.3260(12) 0.6142(7) 0.058(2) Uani d PDU 0.50 1 A 2
    H H12C 0.1463 0.2636 0.6483 0.087 Uiso calc PR 0.50 1 A 2
    H H12D 0.2452 0.3526 0.6169 0.087 Uiso calc PR 0.50 1 A 2
    H H12E 0.1173 0.3002 0.5647 0.087 Uiso calc PR 0.50 1 A 2
    C C13 -0.1176(4) 0.2726(3) 0.66133(19) 0.0675(9) Uani d U 1 1 A .
    H H13A -0.0693 0.2132 0.6374 0.081 Uiso calc R 1 1 . .
    H H13B -0.2176 0.2562 0.6517 0.081 Uiso calc R 1 1 . .
    C C14 -0.0709(5) 0.2668(4) 0.7436(2) 0.0950(13) Uani d U 1 1 . .
    H H14A 0.0297 0.2732 0.7535 0.142 Uiso calc R 1 1 . .
    H H14B -0.0996 0.1948 0.7624 0.142 Uiso calc R 1 1 . .
    H H14C -0.1130 0.3285 0.7676 0.142 Uiso calc R 1 1 . .
    C C15 -0.169(2) 0.4779(19) 0.6581(13) 0.125(6) Uani d PDU 0.50 1 A 1
    H H15A -0.1266 0.4882 0.7093 0.149 Uiso calc PR 0.50 1 A 1
    H H15B -0.2639 0.4505 0.6590 0.149 Uiso calc PR 0.50 1 A 1
    C C16 -0.179(3) 0.5919(19) 0.6233(11) 0.120(6) Uani d PDU 0.50 1 A 1
    H H16A -0.2529 0.6364 0.6412 0.144 Uiso calc PR 0.50 1 A 1
    H H16B -0.0910 0.6330 0.6347 0.144 Uiso calc PR 0.50 1 A 1
    O O9 -0.2118(8) 0.5734(6) 0.5442(3) 0.109(2) Uani d PU 0.50 1 A 1
    H H9 -0.2877 0.5405 0.5351 0.164 Uiso calc PR 0.50 1 A 1
    C C15' -0.1878(13) 0.4742(14) 0.6532(12) 0.073(4) Uani d PDU 0.50 1 A 2
    H H15C -0.2805 0.4412 0.6536 0.088 Uiso calc PR 0.50 1 A 2
    H H15D -0.1517 0.4977 0.7034 0.088 Uiso calc PR 0.50 1 A 2
    C C16' -0.198(2) 0.5752(15) 0.6036(11) 0.104(6) Uani d PDU 0.50 1 A 2
    H H16C -0.1060 0.5972 0.5945 0.156 Uiso calc PR 0.50 1 A 2
    H H16D -0.2409 0.6376 0.6267 0.156 Uiso calc PR 0.50 1 A 2
    H H16E -0.2550 0.5563 0.5575 0.156 Uiso calc PR 0.50 1 A 2
    N N1 0.2581(2) 0.0802(2) 0.34106(12) 0.0495(6) Uani d . 1 1 . .
    N N2 0.1609(2) -0.01230(19) 0.58625(12) 0.0427(5) Uani d . 1 1 . .
    N N3 0.4909(2) 0.00326(16) 0.76952(10) 0.0392(5) Uani d . 1 1 . .
    H H3 0.4902 -0.0585 0.7953 0.047 Uiso calc R 1 1 . .
    N N4 0.5523(2) 0.19167(17) 0.76131(10) 0.0397(5) Uani d . 1 1 . .
    H H4A 0.5898 0.2526 0.7822 0.048 Uiso calc R 1 1 . .
    N N5 -0.0911(3) 0.3855(2) 0.62698(15) 0.0531(6) Uani d . 1 1 . .
    O O1 0.37759(18) -0.09499(13) 0.67247(9) 0.0400(4) Uani d . 1 1 . .
    O O2 0.5996(3) 0.09640(17) 0.87033(10) 0.0673(7) Uani d . 1 1 . .
    O O3 0.50875(19) 0.29377(14) 0.65590(9) 0.0432(5) Uani d . 1 1 . .
    O O4 0.2933(2) 0.1579(2) 0.30267(10) 0.0642(6) Uani d . 1 1 . .
    O O5 0.1890(3) -0.0026(2) 0.31603(11) 0.0756(7) Uani d . 1 1 . .
    O O6 0.1012(2) -0.10192(18) 0.56472(12) 0.0613(6) Uani d . 1 1 . .
    O O7 0.1327(2) 0.04142(17) 0.63940(11) 0.0542(5) Uani d . 1 1 . .
    O O10 0.7928(4) 0.1814(3) 0.98317(18) 0.1345(15) Uani d D 1 1 . .
    O O11 0.5047(15) -0.0413(8) 0.9782(6) 0.193(5) Uani d P 0.50 1 . .
    H H5A -0.126(4) 0.376(3) 0.574(2) 0.079(10) Uiso d . 1 1 . .
    H H10B 0.744(5) 0.145(4) 0.944(2) 0.16(2) Uiso d D 1 1 . .
    H H10A 0.818(6) 0.251(3) 0.969(3) 0.19(3) Uiso d D 1 1 . .
loop_
    _atom_site_aniso_label
    _atom_site_aniso_U_11
    _atom_site_aniso_U_22
    _atom_site_aniso_U_33
    _atom_site_aniso_U_12
    _atom_site_aniso_U_13
    _atom_site_aniso_U_23
    C1 0.0335(13) 0.0302(13) 0.0342(13) 0.0035(11) 0.0017(10) -0.0016(10)
    C2 0.0345(13) 0.0388(14) 0.0408(14) 0.0048(11) -0.0057(11) -0.0061(11)
    C3 0.0418(14) 0.0416(15) 0.0289(13) 0.0114(12) -0.0029(11) -0.0019(11)
    C4 0.0476(15) 0.0373(14) 0.0327(14) 0.0037(12) 0.0061(12) 0.0011(11)
    C5 0.0407(14) 0.0325(13) 0.0325(13) -0.0009(11) 0.0009(11) -0.0012(11)
    C6 0.0355(13) 0.0228(12) 0.0313(12) 0.0077(10) 0.0013(10) -0.0021(10)
    C7 0.0376(13) 0.0249(12) 0.0286(12) 0.0022(10) 0.0015(10) -0.0013(10)
    C8 0.0364(13) 0.0295(13) 0.0295(12) 0.0028(11) 0.0024(10) -0.0023(10)
    C9 0.0589(17) 0.0327(14) 0.0303(14) 0.0006(13) -0.0032(12) -0.0019(11)
    C10 0.0402(14) 0.0280(13) 0.0314(13) 0.0021(11) 0.0042(11) -0.0022(10)
    C11 0.117(12) 0.123(13) 0.123(13) -0.008(10) -0.003(10) 0.002(10)
    C12 0.108(11) 0.119(12) 0.136(12) 0.011(8) -0.005(9) -0.008(9)
    O8 0.089(4) 0.126(5) 0.073(3) 0.028(3) 0.004(3) -0.028(3)
    C11' 0.035(4) 0.034(4) 0.030(4) -0.007(4) -0.003(3) 0.000(3)
    C12' 0.039(4) 0.069(6) 0.062(5) 0.011(4) -0.004(4) 0.002(4)
    C13 0.066(2) 0.058(2) 0.075(2) -0.0106(16) -0.0018(17) 0.0037(17)
    C14 0.111(3) 0.090(3) 0.077(3) -0.028(2) -0.008(2) 0.026(2)
    C15 0.193(13) 0.101(11) 0.076(9) 0.043(10) 0.007(9) -0.014(8)
    C16 0.189(12) 0.085(10) 0.079(7) 0.042(8) -0.002(7) -0.018(6)
    O9 0.161(7) 0.092(4) 0.070(4) 0.037(4) -0.001(4) 0.002(4)
    C15' 0.055(5) 0.061(7) 0.110(11) 0.024(5) 0.037(5) -0.004(7)
    C16' 0.104(8) 0.058(7) 0.151(17) 0.039(6) 0.019(10) -0.007(10)
    N1 0.0520(14) 0.0595(16) 0.0343(13) 0.0112(13) -0.0036(11) -0.0041(12)
    N2 0.0382(12) 0.0411(13) 0.0472(13) 0.0017(11) 0.0006(10) 0.0016(11)
    N3 0.0602(14) 0.0265(11) 0.0284(11) -0.0010(10) -0.0029(9) 0.0030(9)
    N4 0.0573(14) 0.0272(11) 0.0312(11) -0.0047(10) -0.0051(10) -0.0048(9)
    N5 0.0562(16) 0.0510(15) 0.0500(15) 0.0065(12) 0.0001(12) -0.0067(12)
    O1 0.0543(11) 0.0248(9) 0.0376(10) -0.0029(8) -0.0053(8) -0.0010(7)
    O2 0.1120(18) 0.0475(12) 0.0334(11) -0.0130(12) -0.0207(11) 0.0022(9)
    O3 0.0687(12) 0.0263(9) 0.0327(9) -0.0060(8) 0.0009(8) 0.0006(7)
    O4 0.0747(15) 0.0790(16) 0.0362(11) 0.0055(12) -0.0016(10) 0.0101(11)
    O5 0.0957(18) 0.0804(16) 0.0435(12) -0.0150(14) -0.0150(11) -0.0126(11)
    O6 0.0528(12) 0.0529(13) 0.0769(15) -0.0191(10) 0.0051(10) -0.0075(11)
    O7 0.0551(12) 0.0581(13) 0.0524(12) 0.0048(10) 0.0185(9) -0.0030(10)
    O10 0.173(3) 0.106(2) 0.097(2) -0.064(2) -0.076(2) 0.0379(19)
    O11 0.262(11) 0.162(11) 0.153(10) -0.096(10) 0.021(9) 0.020(6)
_geom_special_details
;
All e.s.d.'s (except the e.s.d. in the dihedral angle between two l.s. planes)
are estimated using the full covariance matrix. The cell e.s.d.'s are taken
into account individually in the estimation of e.s.d.'s in distances, angles
and torsion angles; correlations between e.s.d.'s in cell parameters are only
used when they are defined by crystal symmetry. An approximate (isotropic)
treatment of cell e.s.d.'s is used for estimating e.s.d.'s involving l.s.
planes.
;
loop_
    _geom_bond_atom_site_label_1
    _geom_bond_atom_site_label_2
    _geom_bond_site_symmetry_2
    _geom_bond_distance
    _geom_bond_publ_flag
    C1 C2 . 1.375(3) ?
    C1 C6 . 1.400(3) ?
    C1 N2 . 1.472(3) ?
    C2 C3 . 1.366(4) ?
    C2 H2 . 0.9300 ?
    C3 C4 . 1.379(4) ?
    C3 N1 . 1.453(3) ?
    C4 C5 . 1.370(3) ?
    C4 H4 . 0.9300 ?
    C5 C6 . 1.397(3) ?
    C5 H5 . 0.9300 ?
    C6 C7 . 1.458(3) ?
    C7 C8 . 1.414(3) ?
    C7 C10 . 1.415(3) ?
    C8 O1 . 1.248(3) ?
    C8 N3 . 1.386(3) ?
    C9 O2 . 1.230(3) ?
    C9 N4 . 1.350(3) ?
    C9 N3 . 1.351(3) ?
    C10 O3 . 1.248(3) ?
    C10 N4 . 1.387(3) ?
    C11 N5 . 1.45(2) ?
    C11 C12 . 1.509(13) ?
    C11 H11A . 0.9700 ?
    C11 H11B . 0.9700 ?
    C12 O8 . 1.21(2) ?
    C12 H12A . 0.9700 ?
    C12 H12B . 0.9700 ?
    O8 H8 . 0.8200 ?
    C11' C12' . 1.474(10) ?
    C11' N5 . 1.493(11) ?
    C11' H11C . 0.9700 ?
    C11' H11D . 0.9700 ?
    C12' H12C . 0.9600 ?
    C12' H12D . 0.9600 ?
    C12' H12E . 0.9600 ?
    C13 N5 . 1.495(4) ?
    C13 C14 . 1.504(5) ?
    C13 H13A . 0.9700 ?
    C13 H13B . 0.9700 ?
    C14 H14A . 0.9600 ?
    C14 H14B . 0.9600 ?
    C14 H14C . 0.9600 ?
    C15 N5 . 1.47(2) ?
    C15 C16 . 1.470(13) ?
    C15 H15A . 0.9700 ?
    C15 H15B . 0.9700 ?
    C16 O9 . 1.44(2) ?
    C16 H16A . 0.9700 ?
    C16 H16B . 0.9700 ?
    O9 H9 . 0.8200 ?
    C15' C16' . 1.478(12) ?
    C15' N5 . 1.512(15) ?
    C15' H15C . 0.9700 ?
    C15' H15D . 0.9700 ?
    C16' H16C . 0.9600 ?
    C16' H16D . 0.9600 ?
    C16' H16E . 0.9600 ?
    N1 O4 . 1.220(3) ?
    N1 O5 . 1.223(3) ?
    N2 O7 . 1.214(3) ?
    N2 O6 . 1.229(3) ?
    N3 H3 . 0.8600 ?
    N4 H4A . 0.8600 ?
    N5 H5A . 0.97(4) ?
    O10 H10B . 0.903(19) ?
    O10 H10A . 0.89(2) ?
    O11 O11 3_657 1.260(18) ?
loop_
    _geom_angle_atom_site_label_1
    _geom_angle_atom_site_label_2
    _geom_angle_atom_site_label_3
    _geom_angle_site_symmetry_1
    _geom_angle_site_symmetry_3
    _geom_angle
    _geom_angle_publ_flag
    C2 C1 C6 . . 123.3(2) ?
    C2 C1 N2 . . 114.6(2) ?
    C6 C1 N2 . . 121.8(2) ?
    C3 C2 C1 . . 118.2(2) ?
    C3 C2 H2 . . 120.9 ?
    C1 C2 H2 . . 120.9 ?
    C2 C3 C4 . . 121.7(2) ?
    C2 C3 N1 . . 118.5(2) ?
    C4 C3 N1 . . 119.7(2) ?
    C5 C4 C3 . . 118.5(2) ?
    C5 C4 H4 . . 120.8 ?
    C3 C4 H4 . . 120.8 ?
    C4 C5 C6 . . 123.0(2) ?
    C4 C5 H5 . . 118.5 ?
    C6 C5 H5 . . 118.5 ?
    C5 C6 C1 . . 115.1(2) ?
    C5 C6 C7 . . 120.0(2) ?
    C1 C6 C7 . . 124.8(2) ?
    C8 C7 C10 . . 119.4(2) ?
    C8 C7 C6 . . 120.1(2) ?
    C10 C7 C6 . . 120.4(2) ?
    O1 C8 N3 . . 117.5(2) ?
    O1 C8 C7 . . 125.3(2) ?
    N3 C8 C7 . . 117.2(2) ?
    O2 C9 N4 . . 122.5(2) ?
    O2 C9 N3 . . 122.0(2) ?
    N4 C9 N3 . . 115.5(2) ?
    O3 C10 N4 . . 116.9(2) ?
    O3 C10 C7 . . 126.2(2) ?
    N4 C10 C7 . . 116.9(2) ?
    N5 C11 C12 . . 114.7(18) ?
    N5 C11 H11A . . 108.6 ?
    C12 C11 H11A . . 108.6 ?
    N5 C11 H11B . . 108.6 ?
    C12 C11 H11B . . 108.6 ?
    H11A C11 H11B . . 107.6 ?
    O8 C12 C11 . . 121(2) ?
    O8 C12 H12A . . 107.2 ?
    C11 C12 H12A . . 107.2 ?
    O8 C12 H12B . . 107.2 ?
    C11 C12 H12B . . 107.2 ?
    H12A C12 H12B . . 106.8 ?
    C12 O8 H8 . . 109.5 ?
    C12' C11' N5 . . 111.9(9) ?
    C12' C11' H11C . . 109.2 ?
    N5 C11' H11C . . 109.2 ?
    C12' C11' H11D . . 109.2 ?
    N5 C11' H11D . . 109.2 ?
    H11C C11' H11D . . 107.9 ?
    C11' C12' H12C . . 109.5 ?
    C11' C12' H12D . . 109.5 ?
    H12C C12' H12D . . 109.5 ?
    C11' C12' H12E . . 109.5 ?
    H12C C12' H12E . . 109.5 ?
    H12D C12' H12E . . 109.5 ?
    N5 C13 C14 . . 114.3(3) ?
    N5 C13 H13A . . 108.7 ?
    C14 C13 H13A . . 108.7 ?
    N5 C13 H13B . . 108.7 ?
    C14 C13 H13B . . 108.7 ?
    H13A C13 H13B . . 107.6 ?
    C13 C14 H14A . . 109.5 ?
    C13 C14 H14B . . 109.5 ?
    H14A C14 H14B . . 109.5 ?
    C13 C14 H14C . . 109.5 ?
    H14A C14 H14C . . 109.5 ?
    H14B C14 H14C . . 109.5 ?
    N5 C15 C16 . . 120.3(17) ?
    N5 C15 H15A . . 107.2 ?
    C16 C15 H15A . . 107.2 ?
    N5 C15 H15B . . 107.2 ?
    C16 C15 H15B . . 107.2 ?
    H15A C15 H15B . . 106.9 ?
    O9 C16 C15 . . 106.7(16) ?
    O9 C16 H16A . . 110.4 ?
    C15 C16 H16A . . 110.4 ?
    O9 C16 H16B . . 110.4 ?
    C15 C16 H16B . . 110.4 ?
    H16A C16 H16B . . 108.6 ?
    C16 O9 H9 . . 109.5 ?
    C16' C15' N5 . . 110.1(12) ?
    C16' C15' H15C . . 109.6 ?
    N5 C15' H15C . . 109.6 ?
    C16' C15' H15D . . 109.6 ?
    N5 C15' H15D . . 109.6 ?
    H15C C15' H15D . . 108.2 ?
    C15' C16' H16C . . 109.5 ?
    C15' C16' H16D . . 109.5 ?
    H16C C16' H16D . . 109.5 ?
    C15' C16' H16E . . 109.5 ?
    H16C C16' H16E . . 109.5 ?
    H16D C16' H16E . . 109.5 ?
    O4 N1 O5 . . 123.5(2) ?
    O4 N1 C3 . . 118.3(2) ?
    O5 N1 C3 . . 118.2(2) ?
    O7 N2 O6 . . 123.1(2) ?
    O7 N2 C1 . . 118.7(2) ?
    O6 N2 C1 . . 118.0(2) ?
    C9 N3 C8 . . 125.4(2) ?
    C9 N3 H3 . . 117.3 ?
    C8 N3 H3 . . 117.3 ?
    C9 N4 C10 . . 125.7(2) ?
    C9 N4 H4A . . 117.2 ?
    C10 N4 H4A . . 117.2 ?
    C11 N5 C15 . . 107.6(13) ?
    C11 N5 C11' . . 1.2(13) ?
    C15 N5 C11' . . 108.0(10) ?
    C11 N5 C13 . . 116.3(10) ?
    C15 N5 C13 . . 111.0(9) ?
    C11' N5 C13 . . 115.2(4) ?
    C11 N5 C15' . . 114.4(11) ?
    C15 N5 C15' . . 7.4(15) ?
    C11' N5 C15' . . 114.9(7) ?
    C13 N5 C15' . . 108.8(6) ?
    C11 N5 H5A . . 107(2) ?
    C15 N5 H5A . . 110(2) ?
    C11' N5 H5A . . 108(2) ?
    C13 N5 H5A . . 105(2) ?
    C15' N5 H5A . . 104(2) ?
    H10B O10 H10A . . 109(3) ?
loop_
    _geom_torsion_atom_site_label_1
    _geom_torsion_atom_site_label_2
    _geom_torsion_atom_site_label_3
    _geom_torsion_atom_site_label_4
    _geom_torsion_site_symmetry_1
    _geom_torsion_site_symmetry_2
    _geom_torsion_site_symmetry_3
    _geom_torsion_site_symmetry_4
    _geom_torsion
    _geom_torsion_publ_flag
    C6 C1 C2 C3 . . . . -4.7(4) ?
    N2 C1 C2 C3 . . . . 169.2(2) ?
    C1 C2 C3 C4 . . . . 1.2(4) ?
    C1 C2 C3 N1 . . . . -177.4(2) ?
    C2 C3 C4 C5 . . . . 2.7(4) ?
    N1 C3 C4 C5 . . . . -178.7(2) ?
    C3 C4 C5 C6 . . . . -3.4(4) ?
    C4 C5 C6 C1 . . . . 0.1(3) ?
    C4 C5 C6 C7 . . . . 176.8(2) ?
    C2 C1 C6 C5 . . . . 4.1(3) ?
    N2 C1 C6 C5 . . . . -169.4(2) ?
    C2 C1 C6 C7 . . . . -172.5(2) ?
    N2 C1 C6 C7 . . . . 14.1(3) ?
    C5 C6 C7 C8 . . . . -138.6(2) ?
    C1 C6 C7 C8 . . . . 37.7(3) ?
    C5 C6 C7 C10 . . . . 36.9(3) ?
    C1 C6 C7 C10 . . . . -146.7(2) ?
    C10 C7 C8 O1 . . . . -179.2(2) ?
    C6 C7 C8 O1 . . . . -3.6(4) ?
    C10 C7 C8 N3 . . . . -0.1(3) ?
    C6 C7 C8 N3 . . . . 175.5(2) ?
    C8 C7 C10 O3 . . . . -179.7(2) ?
    C6 C7 C10 O3 . . . . 4.7(4) ?
    C8 C7 C10 N4 . . . . -1.1(3) ?
    C6 C7 C10 N4 . . . . -176.7(2) ?
    N5 C11 C12 O8 . . . . 23(3) ?
    N5 C15 C16 O9 . . . . 45(3) ?
    C2 C3 N1 O4 . . . . 156.9(2) ?
    C4 C3 N1 O4 . . . . -21.7(3) ?
    C2 C3 N1 O5 . . . . -23.3(3) ?
    C4 C3 N1 O5 . . . . 158.1(2) ?
    C2 C1 N2 O7 . . . . -136.8(2) ?
    C6 C1 N2 O7 . . . . 37.2(3) ?
    C2 C1 N2 O6 . . . . 38.1(3) ?
    C6 C1 N2 O6 . . . . -147.8(2) ?
    O2 C9 N3 C8 . . . . 177.7(3) ?
    N4 C9 N3 C8 . . . . -1.1(4) ?
    O1 C8 N3 C9 . . . . -179.5(2) ?
    C7 C8 N3 C9 . . . . 1.3(4) ?
    O2 C9 N4 C10 . . . . -179.1(3) ?
    N3 C9 N4 C10 . . . . -0.3(4) ?
    O3 C10 N4 C9 . . . . -179.9(2) ?
    C7 C10 N4 C9 . . . . 1.4(4) ?
    C12 C11 N5 C15 . . . . -174.2(17) ?
    C12 C11 N5 C11' . . . .  8E1(6)
                                   ?
    C12 C11 N5 C13 . . . . 60.6(19) ?
    C12 C11 N5 C15' . . . . -171.2(15) ?
    C16 C15 N5 C11 . . . . 63(2) ?
    C16 C15 N5 C11' . . . . 64(2) ?
    C16 C15 N5 C13 . . . . -168.7(16) ?
    C16 C15 N5 C15' . . . . -95(12) ?
    C12' C11' N5 C11 . . . .  -12E1(6)
                                      ?
    C12' C11' N5 C15 . . . . 171.4(11) ?
    C12' C11' N5 C13 . . . . 46.7(8) ?
    C12' C11' N5 C15' . . . . 174.3(10) ?
    C14 C13 N5 C11 . . . . 61.7(10) ?
    C14 C13 N5 C15 . . . . -61.7(11) ?
    C14 C13 N5 C11' . . . . 61.4(5) ?
    C14 C13 N5 C15' . . . . -69.2(9) ?
    C16' C15' N5 C11 . . . . 66.1(17) ?
    C16' C15' N5 C15 . . . . 89(11) ?
    C16' C15' N5 C11' . . . . 67.3(14) ?
    C16' C15' N5 C13 . . . . -161.9(10) ?
loop_
    _geom_hbond_atom_site_label_D
    _geom_hbond_atom_site_label_H
    _geom_hbond_atom_site_label_A
    _geom_hbond_site_symmetry_A
    _geom_hbond_distance_DH
    _geom_hbond_distance_HA
    _geom_hbond_distance_DA
    _geom_hbond_angle_DHA
    O8 H8 O9 3_566 0.82 2.14 2.739(10) 129.6
    O9 H9 O11 4_465 0.82 2.11 2.841(17) 147.9
    N3 H3 O3 2_646 0.86 1.94 2.794(2) 174.0
    N4 H4A O1 2_656 0.86 1.97 2.804(3) 164.5
    N5 H5A O10 4_465 0.97(4) 1.86(4) 2.808(4) 164(3)
    O10 H10B O2 . 0.903(19) 1.87(3) 2.751(3) 163(5)
    O10 H10A O6 2_656 0.89(2) 2.02(2) 2.902(4) 172(6)
