# Supplementary material for: N,N-Diethyl-2-hy­droxy­ethanaminium 5-(2,4-di­nitro­phen­yl)barbiturate sesquihydrate
Source: Acta Crystallogr Sect E Struct Rep Online. 2013 May 11;69(Pt 6):o863–4. doi: 10.1107/S1600536813012257 (PMC3685026; doi:10.1107/S1600536813012257)
Supplement: Supplementary file 2 [file e-69-0o863-Isup2.hkl]

# 
# h,k,l, Fc-squared, Fo-squared, sigma(Fo-squared) and status flag 
# 
data_I
_shelx_title ' GM5 in P2(1)/c' 
_shelx_refln_list_code          4 
_shelx_F_calc_maximum      183.27 
_exptl_crystal_F_000       924.00 
_reflns_d_resolution_high  0.8672 
 
loop_ 
 _symmetry_equiv_pos_as_xyz 
 'x, y, z' 
 '-x, y+1/2, -z+1/2' 
 '-x, -y, -z' 
 'x, -y-1/2, z-1/2' 
 
_cell_length_a     9.6003 
_cell_length_b    11.6568 
_cell_length_c    18.1993 
_cell_angle_alpha  90.000 
_cell_angle_beta   98.066 
_cell_angle_gamma  90.000 
 
_shelx_F_squared_multiplier     1.000 
 
loop_ 
 _refln_index_h 
 _refln_index_k 
 _refln_index_l 
 _refln_F_squared_calc 
 _refln_F_squared_meas 
 _refln_F_squared_sigma 
 _refln_observed_status 
   1   0   0     5459.22     3923.52    197.18 o 
   2   0   0     1000.55     1025.27     16.70 o 
   3   0   0    33588.74    36111.07    555.04 o 
   4   0   0      232.78      221.38      5.56 o 
   5   0   0      836.31      760.70     15.91 o 
   6   0   0      803.00      787.97     18.41 o 
   7   0   0       70.46       86.46      5.52 o 
   8   0   0       25.32       22.49      5.26 o 
   9   0   0       32.22       32.71      7.94 o 
  10   0   0        3.26      -12.04      8.21 o 
   1   1   0      315.21      265.54      3.76 o 
   2   1   0     1344.57     1203.19     15.37 o 
   3   1   0     3385.51     3143.52     39.26 o 
   4   1   0       92.48       91.10      3.08 o 
   5   1   0        0.62       -3.58      2.39 o 
   6   1   0       82.93      100.09      3.73 o 
   7   1   0       41.55       34.48      3.08 o 
   8   1   0      322.70      353.56      8.34 o 
   9   1   0        0.11       -3.44      3.46 o 
  10   1   0        1.23       -4.56      3.90 o 
   0   2   0    14238.60    17012.72    376.73 o 
   1   2   0       42.08       61.09      1.37 o 
   2   2   0     7667.87     7506.40     85.14 o 
   3   2   0      720.20      565.17      7.62 o 
   4   2   0       79.08       88.28      2.99 o 
   5   2   0     1480.29     1401.26     21.68 o 
   6   2   0        8.36       10.87      2.15 o 
   7   2   0       48.36       54.88      3.46 o 
   8   2   0        0.32       -3.61      2.81 o 
   9   2   0       20.17       20.64      4.63 o 
  10   2   0       29.76       22.64      5.40 o 
   1   3   0     6635.56     6490.14     67.60 o 
   2   3   0      150.91      156.14      2.60 o 
   3   3   0     2739.60     2742.02     29.88 o 
   4   3   0       24.00       34.49      1.91 o 
   5   3   0     1112.71     1206.46     16.62 o 
   6   3   0      133.16      138.18      5.42 o 
   7   3   0       40.59       39.79      3.70 o 
   8   3   0       92.57       80.82      5.55 o 
   9   3   0       34.24       35.27      7.18 o 
  10   3   0        8.99        6.74      5.47 o 
   0   4   0       14.47       46.72      2.97 o 
   1   4   0     1729.84     1792.68     19.42 o 
   2   4   0       17.14       10.29      0.99 o 
   3   4   0     5731.48     5823.65     73.26 o 
   4   4   0     1669.09     1737.77     19.77 o 
   5   4   0       38.65       33.61      2.07 o 
   6   4   0      971.91      993.47     16.50 o 
   7   4   0      100.10      113.45      4.94 o 
   8   4   0       37.65       30.37      3.80 o 
   9   4   0        9.35       -0.16      3.92 o 
  10   4   0        9.87        2.56      5.19 o 
   1   5   0      200.61      236.37      3.99 o 
   2   5   0     1147.22     1082.89     13.87 o 
   3   5   0      720.52      724.60      8.91 o 
   4   5   0       99.11       98.93      4.01 o 
   5   5   0       33.72       38.55      2.50 o 
   6   5   0       13.96        7.93      2.37 o 
   7   5   0      166.90      146.25      5.36 o 
   8   5   0       16.06        6.16      3.99 o 
   9   5   0       33.44       32.80      5.01 o 
  10   5   0        3.65       -3.93      7.27 o 
   0   6   0       72.96       60.31      4.20 o 
   1   6   0      353.88      362.13      5.28 o 
   2   6   0       24.25       22.36      1.70 o 
   3   6   0     3457.56     3471.66     39.04 o 
   4   6   0      908.31      990.56     15.07 o 
   5   6   0       13.67       21.60      2.20 o 
   6   6   0      805.11      810.93     14.53 o 
   7   6   0      136.02      140.65      7.84 o 
   8   6   0       46.12       37.29      6.08 o 
   9   6   0        1.50       -8.71      7.04 o 
   1   7   0      662.15      630.78      9.65 o 
   2   7   0       91.49       93.24      3.05 o 
   3   7   0      626.69      636.87      9.53 o 
   4   7   0      219.86      205.18      6.01 o 
   5   7   0        9.85       11.81      2.31 o 
   6   7   0       91.93      110.16      6.90 o 
   7   7   0      357.02      347.36     12.07 o 
   8   7   0       37.46       49.67     12.20 o 
   9   7   0       37.44       19.01      6.84 o 
   0   8   0       18.81       29.96      2.90 o 
   1   8   0      162.47      182.30      3.94 o 
   2   8   0       50.77       47.51      2.40 o 
   3   8   0       13.85       15.89      2.28 o 
   4   8   0      582.06      579.60     10.85 o 
   5   8   0       56.54       66.33      5.78 o 
   6   8   0       19.18       25.06      5.19 o 
   7   8   0       15.08        6.86      6.49 o 
   8   8   0       27.33        5.62      7.57 o 
   1   9   0       23.31       28.83      2.10 o 
   2   9   0      356.17      372.69      7.00 o 
   3   9   0      139.92      143.28      4.78 o 
   4   9   0      108.56      101.96      7.75 o 
   5   9   0      134.91      135.55      7.67 o 
   6   9   0       19.81       26.50      5.39 o 
   7   9   0       35.07       46.36      8.72 o 
   8   9   0       51.74       50.54     12.64 o 
   0  10   0     3035.63     3046.33     77.73 o 
   1  10   0     1161.77     1226.80     19.26 o 
   2  10   0      801.12      781.67     16.33 o 
   3  10   0      295.10      273.19      9.67 o 
   4  10   0       24.74       23.74      5.58 o 
   5  10   0        0.71       -4.50      4.94 o 
   6  10   0       14.47       10.88     12.45 o 
   7  10   0       47.99       19.79     10.80 o 
   1  11   0      209.75      206.11      8.12 o 
   2  11   0        0.17       -1.10      4.91 o 
   3  11   0      145.59      152.72      9.10 o 
   4  11   0       39.71       58.67      8.85 o 
   5  11   0       20.25       36.47      9.69 o 
   6  11   0       65.10       45.97     11.72 o 
   0  12   0      322.57      381.19     19.58 o 
   1  12   0       72.17       62.49      7.35 o 
   2  12   0        0.02       -3.44      5.11 o 
   3  12   0       42.97       44.03      6.96 o 
   4  12   0       74.61       78.50     11.44 o 
   1  13   0        0.96        1.91      4.75 o 
   2  13   0        5.75        6.61      7.08 o 
 -10   1   1        6.28        5.51      4.16 o 
  -9   1   1        8.88        8.58      3.64 o 
  -8   1   1       38.88       41.82      4.02 o 
  -7   1   1       80.24       82.09      3.90 o 
  -6   1   1      304.01      294.39      6.07 o 
  -5   1   1      748.20      680.51     10.33 o 
  -4   1   1     1222.68     1108.18     14.22 o 
  -3   1   1     4813.81     4608.37     51.14 o 
  -2   1   1      261.13      295.04      3.94 o 
  -1   1   1      267.33      203.15      2.77 o 
   0   1   1     5308.49     3433.88     87.07 o 
   1   1   1     2313.52     2022.77     21.82 o 
   2   1   1     5289.27     4986.42     71.81 o 
   3   1   1     2104.31     2178.87     29.65 o 
   4   1   1       28.79       27.55      1.91 o 
   5   1   1      604.60      627.64     10.36 o 
   6   1   1       50.09       69.77      3.68 o 
   7   1   1      736.80      712.77     12.49 o 
   8   1   1      114.64      125.56      5.96 o 
   9   1   1        7.10        5.22      3.84 o 
  10   1   1        6.84       -6.57      4.38 o 
 -10   2   1       45.93       48.16      6.31 o 
  -9   2   1      105.23      107.13      6.65 o 
  -8   2   1      140.97      169.59      6.42 o 
  -7   2   1      101.02      101.07      4.50 o 
  -6   2   1      303.57      297.10      7.09 o 
  -5   2   1       33.78       47.56      6.49 o 
  -4   2   1      902.36      870.29     12.14 o 
  -3   2   1     1851.99     1766.77     21.27 o 
  -2   2   1    17965.82    18999.25    192.03 o 
  -1   2   1    17656.92    18934.80    221.71 o 
   0   2   1     2010.90     2074.19     24.98 o 
   1   2   1      175.92      114.77      2.11 o 
   2   2   1     1448.81     1395.16     16.46 o 
   3   2   1     1087.01      970.11     11.54 o 
   4   2   1      352.87      393.42      6.82 o 
   5   2   1     3786.52     3793.70     60.59 o 
   6   2   1       97.94       87.04      4.18 o 
   7   2   1       45.30       42.63      3.45 o 
   8   2   1        3.82       -0.75      2.89 o 
   9   2   1       48.06       53.38      4.84 o 
  10   2   1       23.62       17.56      5.23 o 
 -10   3   1        9.19       -1.26      7.51 o 
  -9   3   1        1.60        0.80      3.95 o 
  -8   3   1      359.39      431.33     11.02 o 
  -7   3   1      111.00      109.12      4.90 o 
  -6   3   1      390.35      405.02      8.03 o 
  -5   3   1      146.51      109.08      3.54 o 
  -4   3   1      782.21      693.88     10.07 o 
  -3   3   1     1127.98     1152.62     13.28 o 
  -2   3   1     9023.81     9107.16     95.57 o 
  -1   3   1    14578.73    15042.26    165.08 o 
   0   3   1     3469.22     3435.45     42.58 o 
   1   3   1     1170.30     1220.08     13.52 o 
   2   3   1     1438.78     1440.40     17.38 o 
   3   3   1     3019.47     3052.00     33.01 o 
   4   3   1      188.12      195.66      3.82 o 
   5   3   1        1.01       11.31      2.55 o 
   6   3   1      969.42      930.45     25.17 o 
   7   3   1       80.71       81.61      7.51 o 
   8   3   1       19.34       15.02      3.93 o 
   9   3   1        4.48       -1.31      3.93 o 
  10   3   1       49.88       62.43      7.18 o 
 -10   4   1        0.99       -7.08      4.72 o 
  -9   4   1        3.75       -3.49      4.59 o 
  -8   4   1       27.44       34.78      4.43 o 
  -7   4   1      561.43      561.56     10.45 o 
  -6   4   1      175.92      179.45      5.50 o 
  -5   4   1       10.84       17.27      1.88 o 
  -4   4   1      894.14      845.97     10.48 o 
  -3   4   1        7.45       15.41      3.47 o 
  -2   4   1       32.51       47.76      1.49 o 
  -1   4   1       30.60       35.04      1.64 o 
   0   4   1      175.73      248.04      4.24 o 
   1   4   1       73.00       55.35      1.99 o 
   2   4   1      223.86      221.12      3.53 o 
   3   4   1      724.00      703.97     10.21 o 
   4   4   1        6.14        5.94      1.44 o 
   5   4   1       73.66       73.05      2.62 o 
   6   4   1        8.47        5.46      2.48 o 
   7   4   1        0.92       -3.00      2.40 o 
   8   4   1       82.59       89.00      5.03 o 
   9   4   1       60.12       48.20      5.10 o 
  10   4   1        1.56        0.19      5.84 o 
 -10   5   1       28.91       23.42      6.12 o 
  -9   5   1       10.92        3.18      4.36 o 
  -8   5   1       11.09        7.50      4.07 o 
  -7   5   1       59.06       62.07      4.12 o 
  -6   5   1      167.80      166.23      4.98 o 
  -5   5   1      776.10      744.39     11.80 o 
  -4   5   1      109.16      118.29      3.39 o 
  -3   5   1      552.17      548.87      7.61 o 
  -2   5   1       34.20       35.31      1.80 o 
  -1   5   1       25.35       22.52      2.20 o 
   0   5   1       64.08       98.28      2.69 o 
   1   5   1      478.58      527.03      7.97 o 
   2   5   1        3.73        9.04      1.41 o 
   3   5   1      107.17       92.83      2.67 o 
   4   5   1       39.81       43.81      3.11 o 
   5   5   1       14.49        4.29      1.49 o 
   6   5   1      283.22      303.14      6.13 o 
   7   5   1       14.74       10.39      2.88 o 
   8   5   1      197.44      200.42      7.89 o 
   9   5   1        7.32        6.69      4.88 o 
  10   5   1       41.01       25.08      6.93 o 
  -9   6   1       52.26       59.85      6.57 o 
  -8   6   1       65.53       62.48      7.27 o 
  -7   6   1       57.58       75.29      6.66 o 
  -6   6   1        0.04       -1.21      2.42 o 
  -5   6   1       94.34      115.72      4.61 o 
  -4   6   1       54.19       58.44      2.52 o 
  -3   6   1     1107.96     1122.53     14.88 o 
  -2   6   1      670.25      690.03      9.74 o 
  -1   6   1       75.03       91.86      3.10 o 
   0   6   1        2.62        4.52      1.38 o 
   1   6   1      415.51      429.61      7.06 o 
   2   6   1      169.42      214.72      4.36 o 
   3   6   1      420.39      491.48      7.61 o 
   4   6   1        6.41        1.40      1.58 o 
   5   6   1       72.89       80.90      4.34 o 
   6   6   1       11.97        2.74      2.33 o 
   7   6   1       50.13       42.35      5.41 o 
   8   6   1        0.42       -5.79      4.53 o 
   9   6   1       41.70       37.02      5.98 o 
  -9   7   1       20.78       12.20      6.92 o 
  -8   7   1       18.16        6.14      5.40 o 
  -7   7   1       38.33       27.27      5.64 o 
  -6   7   1      103.31      100.64      7.07 o 
  -5   7   1      648.45      687.97     16.19 o 
  -4   7   1        1.58        0.47      2.17 o 
  -3   7   1      156.98      163.19      4.17 o 
  -2   7   1        2.93        0.10      1.52 o 
  -1   7   1      186.77      187.97      4.75 o 
   0   7   1      923.44      901.13     12.93 o 
   1   7   1        0.41        3.02      1.70 o 
   2   7   1      214.88      225.58      4.39 o 
   3   7   1      902.63      993.51     13.51 o 
   4   7   1       60.48       58.98      3.46 o 
   5   7   1       19.70       19.60      2.50 o 
   6   7   1       44.68       49.86      5.31 o 
   7   7   1        4.88        1.30      4.60 o 
   8   7   1       43.97       49.28      8.31 o 
   9   7   1        8.86       -9.15      6.92 o 
  -8   8   1      252.03      265.39     25.54 o 
  -7   8   1       18.31       18.32      5.62 o 
  -6   8   1       10.61        0.70      4.69 o 
  -5   8   1      671.27      691.86     18.05 o 
  -4   8   1        1.10        0.83      2.39 o 
  -3   8   1       34.03       41.61      2.76 o 
  -2   8   1      230.15      235.92      5.24 o 
  -1   8   1       64.71       59.64      3.18 o 
   0   8   1       12.86       11.55      2.07 o 
   1   8   1     1079.64     1072.70     14.60 o 
   2   8   1      260.49      287.76      5.36 o 
   3   8   1        7.17        5.07      2.01 o 
   4   8   1       46.91       46.12      3.16 o 
   5   8   1       73.66       95.82      6.10 o 
   6   8   1        0.23       -1.25      4.16 o 
   7   8   1      157.85      147.67     11.07 o 
   8   8   1       14.84        8.92      7.45 o 
  -8   9   1        0.22       -8.77      9.47 o 
  -7   9   1       41.01       18.98      7.95 o 
  -6   9   1        0.03        2.69      7.94 o 
  -5   9   1      177.66      196.09      9.16 o 
  -4   9   1       58.85       51.53      5.72 o 
  -3   9   1      365.40      367.87      8.89 o 
  -2   9   1      162.02      182.42      5.18 o 
  -1   9   1      413.15      410.56      8.02 o 
   0   9   1        0.01        6.37      2.25 o 
   1   9   1       60.84       58.72      3.29 o 
   2   9   1       31.51       33.10      2.41 o 
   3   9   1      355.18      355.88      8.15 o 
   4   9   1       60.67       64.98     11.37 o 
   5   9   1       62.02       62.11      6.85 o 
   6   9   1      101.70      100.87     16.98 o 
   7   9   1        0.44       -5.99      6.29 o 
   8   9   1        3.99       -8.29      9.47 o 
  -7  10   1       28.93       43.17     12.39 o 
  -6  10   1       27.68       21.25      7.47 o 
  -5  10   1       41.25       42.17      5.96 o 
  -4  10   1       18.32       15.73      5.65 o 
  -3  10   1      143.68      167.59      8.36 o 
  -2  10   1      248.32      283.49     10.60 o 
  -1  10   1       25.64       18.69      4.00 o 
   0  10   1       41.16       37.61      4.49 o 
   1  10   1       12.76       12.26      5.96 o 
   2  10   1        2.14        2.52      3.70 o 
   3  10   1       98.54      106.97      5.97 o 
   4  10   1       33.12       31.43      5.32 o 
   5  10   1        4.48       -7.53      6.51 o 
   6  10   1       14.08       14.39      8.55 o 
   7  10   1        9.03        1.52      9.24 o 
  -6  11   1       68.27       43.17     12.01 o 
  -5  11   1       27.69       40.47      9.88 o 
  -4  11   1      102.41      116.22      9.03 o 
  -3  11   1       70.29       73.69      7.85 o 
  -2  11   1       60.71       67.82      7.26 o 
  -1  11   1       48.90       60.25      5.58 o 
   0  11   1       29.15       39.11     10.53 o 
   1  11   1        1.66       -1.56      3.65 o 
   2  11   1      131.38      138.50     10.10 o 
   3  11   1        0.28        2.25      4.39 o 
   4  11   1       19.38       14.07      7.31 o 
   5  11   1        5.09        1.56      7.50 o 
   6  11   1       34.77       34.40     10.45 o 
  -4  12   1       34.96       36.91     10.10 o 
  -3  12   1        0.00       11.39      6.96 o 
  -2  12   1      235.74      233.05     12.21 o 
  -1  12   1      253.27      239.49     12.61 o 
   0  12   1      138.11      136.40     12.77 o 
   1  12   1       85.93       84.61     10.61 o 
   2  12   1       30.67       23.54      6.83 o 
   3  12   1       87.63       95.88     10.71 o 
   4  12   1       17.18        8.86      7.47 o 
  -2  13   1        0.31       -2.11     10.12 o 
  -1  13   1       91.66       94.04      8.26 o 
   0  13   1        4.43       -1.43      7.46 o 
   1  13   1       13.89       10.15      4.74 o 
   2  13   1       80.15       86.38     10.20 o 
 -11   0   2       35.33       31.61     14.42 o 
 -10   0   2        1.71       -4.49      6.69 o 
  -9   0   2      264.57      310.74     12.68 o 
  -8   0   2      245.03      263.23      9.45 o 
  -7   0   2       87.70       90.09      5.66 o 
  -6   0   2      294.47      324.48      9.14 o 
  -5   0   2        1.16        3.65      2.31 o 
  -4   0   2     2345.64     2344.78     34.67 o 
  -3   0   2    21033.12    21979.69    308.65 o 
  -2   0   2    20727.68    21539.58    334.36 o 
  -1   0   2     4280.41     4498.09     63.60 o 
   0   0   2     1025.33      581.78     27.78 o 
   1   0   2     6300.96     6026.30    100.92 o 
   2   0   2     3114.11     3196.86     68.43 o 
   3   0   2    15365.20    16453.42    281.92 o 
   4   0   2      257.70      282.40     13.80 o 
   5   0   2     1705.72     1629.95     30.86 o 
   6   0   2      315.35      309.38      9.24 o 
   7   0   2       85.50      107.87      6.16 o 
   8   0   2       68.90       54.80      6.36 o 
   9   0   2       34.72       37.54      6.59 o 
  10   0   2        0.00        1.87      6.12 o 
 -10   1   2        0.04       -2.54      4.41 o 
  -9   1   2       13.42       14.50      4.08 o 
  -8   1   2      168.40      190.76      5.76 o 
  -7   1   2      190.27      200.44      5.42 o 
  -6   1   2      374.14      360.30      6.90 o 
  -5   1   2     2525.04     2367.88     32.70 o 
  -4   1   2      633.27      600.39      7.99 o 
  -3   1   2    20833.03    21210.68    228.14 o 
  -2   1   2    10372.48    10734.28    110.95 o 
  -1   1   2      102.94       95.64      1.46 o 
   0   1   2     1538.78     1403.64     17.90 o 
   1   1   2     3435.82     3118.09     40.54 o 
   2   1   2     1871.85     1689.11     27.55 o 
   3   1   2      326.40      244.88      4.40 o 
   4   1   2      526.64      491.44      9.80 o 
   5   1   2      173.82      155.98      4.66 o 
   6   1   2       50.00       40.70      3.31 o 
   7   1   2       87.49      102.90      4.70 o 
   8   1   2       14.82       17.79      3.79 o 
   9   1   2        0.46       -5.15      3.43 o 
  10   1   2        2.31       -4.65      5.27 o 
 -10   2   2        0.59       -4.08      4.52 o 
  -9   2   2        5.79        0.55      4.17 o 
  -8   2   2      191.72      161.13      6.40 o 
  -7   2   2      111.76      109.52      4.31 o 
  -6   2   2      450.66      403.46      7.96 o 
  -5   2   2      543.32      548.41      8.25 o 
  -4   2   2      488.25      439.66      6.28 o 
  -3   2   2     9452.78     9258.67     91.60 o 
  -2   2   2     1022.43     1076.75     12.22 o 
  -1   2   2      550.64      464.97      6.28 o 
   0   2   2      451.10      544.02      8.85 o 
   1   2   2      345.06      305.47      3.71 o 
   2   2   2      127.77      142.97      3.35 o 
   3   2   2     2998.96     2842.87     35.36 o 
   4   2   2       29.87       43.39      2.34 o 
   5   2   2      193.43      212.55     10.56 o 
   6   2   2      120.58      113.64      4.40 o 
   7   2   2       29.90       39.08      3.64 o 
   8   2   2        4.59        2.00      3.43 o 
   9   2   2       47.40       41.59      4.74 o 
  10   2   2        0.94       -6.01      4.01 o 
 -10   3   2       17.48       17.47      5.85 o 
  -9   3   2        0.34        1.16      4.08 o 
  -8   3   2      187.60      173.64      7.17 o 
  -7   3   2        4.46        0.74      2.56 o 
  -6   3   2      418.72      450.60      8.63 o 
  -5   3   2       78.32       66.59      2.80 o 
  -4   3   2      218.83      199.27      4.26 o 
  -3   3   2     2092.70     1929.94     22.58 o 
  -2   3   2     6807.71     6442.16     68.76 o 
  -1   3   2      460.38      429.55      6.98 o 
   0   3   2     7348.33     7793.78     97.03 o 
   1   3   2     4659.55     4864.22     53.98 o 
   2   3   2     1403.45     1403.83     16.30 o 
   3   3   2      757.66      755.34     10.28 o 
   4   3   2      913.06      883.71     14.07 o 
   5   3   2       26.75       33.91      2.67 o 
   6   3   2      182.17      153.33      5.61 o 
   7   3   2       14.56       19.24      3.49 o 
   8   3   2       46.96       42.99      4.66 o 
   9   3   2       24.28       33.68      6.28 o 
  10   3   2       75.53       83.78      7.70 o 
 -10   4   2       25.89       15.32      7.00 o 
  -9   4   2       12.98       11.21      5.55 o 
  -8   4   2      141.15      149.21      6.75 o 
  -7   4   2       20.55       16.72      3.41 o 
  -6   4   2      553.38      562.67     10.06 o 
  -5   4   2       20.60       31.35      2.23 o 
  -4   4   2     1571.63     1530.43     19.80 o 
  -3   4   2       24.29       28.10      2.31 o 
  -2   4   2      553.72      539.35      7.16 o 
  -1   4   2       15.79       34.89      1.77 o 
   0   4   2     2765.94     2829.38     38.63 o 
   1   4   2      406.20      478.20      6.28 o 
   2   4   2     5192.95     5326.07     78.96 o 
   3   4   2     4225.11     4427.43     57.74 o 
   4   4   2      350.01      365.47      6.05 o 
   5   4   2       29.41       35.67      2.53 o 
   6   4   2       99.76      104.51      4.30 o 
   7   4   2        4.60        0.49      2.52 o 
   8   4   2       30.96       23.85      3.86 o 
   9   4   2        9.16        1.65      4.08 o 
  10   4   2       53.70       58.40     12.76 o 
 -10   5   2        8.44       -0.85      6.43 o 
  -9   5   2        0.09       -6.13      4.08 o 
  -8   5   2        9.91        6.54      3.65 o 
  -7   5   2      124.52      125.31      4.97 o 
  -6   5   2       45.55       32.17      2.81 o 
  -5   5   2      210.69      213.74      6.54 o 
  -4   5   2      780.47      787.08     13.01 o 
  -3   5   2      685.72      732.16     11.01 o 
  -2   5   2       17.92       18.91      1.35 o 
  -1   5   2      742.08      699.26     10.27 o 
   0   5   2      734.16      703.87     11.12 o 
   1   5   2     2296.68     2350.80     30.04 o 
   2   5   2      543.70      574.88      7.54 o 
   3   5   2     1144.03     1242.29     15.87 o 
   4   5   2       94.65       97.68      3.28 o 
   5   5   2       51.18       60.70      3.01 o 
   6   5   2       18.79       11.58      2.34 o 
   7   5   2        0.56       -3.32      2.47 o 
   8   5   2        0.01       -4.79      3.19 o 
   9   5   2        0.63       -2.29      4.95 o 
  -9   6   2       39.19       41.04      7.19 o 
  -8   6   2        7.14       10.25      4.91 o 
  -7   6   2       90.91      111.88     12.05 o 
  -6   6   2      686.42      656.82     13.50 o 
  -5   6   2      290.20      278.34      6.61 o 
  -4   6   2       13.56       20.56      2.22 o 
  -3   6   2     1284.95     1261.21     16.54 o 
  -2   6   2     1336.15     1207.97     15.73 o 
  -1   6   2        4.90        5.32      1.97 o 
   0   6   2       11.05       11.12      1.86 o 
   1   6   2      120.29      140.53      3.67 o 
   2   6   2     1582.60     1701.98     20.07 o 
   3   6   2     1509.75     1635.51     19.49 o 
   4   6   2       98.32      114.34      4.21 o 
   5   6   2      418.25      430.13      8.83 o 
   6   6   2       74.22       79.56      4.70 o 
   7   6   2       14.38        9.84      4.26 o 
   8   6   2        5.68       -4.28      5.60 o 
   9   6   2        0.05       -4.22      6.27 o 
  -9   7   2       16.34       26.22      8.70 o 
  -8   7   2      165.00      161.30      8.37 o 
  -7   7   2       42.36       25.41      5.64 o 
  -6   7   2      358.86      362.79     12.39 o 
  -5   7   2      562.83      534.22     10.35 o 
  -4   7   2       19.65       29.60      3.02 o 
  -3   7   2       46.53       43.23      2.55 o 
  -2   7   2       47.90       59.42      2.52 o 
  -1   7   2      104.55      120.98      4.01 o 
   0   7   2      916.44      865.01     12.89 o 
   1   7   2      154.24      151.46      4.23 o 
   2   7   2        3.46        0.43      1.36 o 
   3   7   2      216.44      205.39      4.44 o 
   4   7   2      108.61      120.92      3.61 o 
   5   7   2      148.91      162.93      7.13 o 
   6   7   2        0.05       -0.31      5.02 o 
   7   7   2        1.82       -9.10      6.07 o 
   8   7   2       18.63       17.98      7.35 o 
   9   7   2        8.55        6.51      7.21 o 
  -8   8   2       38.58       35.01      7.42 o 
  -7   8   2        0.42       -0.91      6.02 o 
  -6   8   2        0.12       -6.85      5.56 o 
  -5   8   2        5.61        6.03      5.19 o 
  -4   8   2      201.88      252.79      7.22 o 
  -3   8   2       31.45       42.40      2.88 o 
  -2   8   2      166.25      172.60      4.52 o 
  -1   8   2        0.00       -1.93      1.97 o 
   0   8   2       77.83       78.97      3.42 o 
   1   8   2        5.51        6.81      2.44 o 
   2   8   2      590.13      569.69      8.61 o 
   3   8   2       46.01       59.00      2.97 o 
   4   8   2       10.89        8.66      2.94 o 
   5   8   2       83.82       76.91      7.66 o 
   6   8   2       13.94       16.61      5.97 o 
   7   8   2        0.90       -0.60      9.72 o 
   8   8   2        0.64       -5.09      9.13 o 
  -8   9   2        1.94        2.60     10.39 o 
  -7   9   2      135.27      125.05     11.66 o 
  -6   9   2      146.98      152.09      9.01 o 
  -5   9   2       91.16       89.58      9.75 o 
  -4   9   2      113.78      135.06      8.63 o 
  -3   9   2      326.15      313.64      7.88 o 
  -2   9   2      927.39      951.98     15.93 o 
  -1   9   2       32.21       30.16      3.22 o 
   0   9   2      173.09      183.17      5.85 o 
   1   9   2      130.68      139.54      5.06 o 
   2   9   2       81.84       85.27      3.39 o 
   3   9   2       10.66       11.46      2.55 o 
   4   9   2       32.84       21.96      5.99 o 
   5   9   2      167.35      151.29     12.71 o 
   6   9   2        4.15       -6.38      6.77 o 
   7   9   2        4.75       -0.39      6.24 o 
  -7  10   2       94.34       89.47     14.81 o 
  -6  10   2       63.90       52.58      7.38 o 
  -5  10   2       11.16       13.17      5.63 o 
  -4  10   2      590.03      621.65     17.08 o 
  -3  10   2     1513.11     1551.83     34.08 o 
  -2  10   2     2169.47     2236.17     46.94 o 
  -1  10   2     2006.93     2008.72     52.42 o 
   0  10   2      793.51      775.98     22.10 o 
   1  10   2      631.75      655.99     27.10 o 
   2  10   2        0.08        0.69      2.35 o 
   3  10   2       13.83        6.64      5.37 o 
   4  10   2        7.29        4.79      4.76 o 
   5  10   2       22.13        5.27      7.27 o 
   6  10   2       25.43       38.44      9.94 o 
   7  10   2       18.15       20.99     11.86 o 
  -6  11   2       16.36        2.13      9.40 o 
  -5  11   2       51.93       41.46      7.72 o 
  -4  11   2       61.09       79.02     17.01 o 
  -3  11   2        6.03       15.69      6.24 o 
  -2  11   2       19.70       26.48      7.21 o 
  -1  11   2      186.84      233.67     11.75 o 
   0  11   2      172.73      163.51     10.34 o 
   1  11   2       24.53       25.98     22.63 o 
   2  11   2        0.29       -2.58      3.82 o 
   3  11   2      127.43      124.26      9.98 o 
   4  11   2       87.66       70.34      9.50 o 
   5  11   2       13.60        3.49      7.34 o 
   6  11   2        9.10        1.59      7.91 o 
  -4  12   2       72.19       84.13     12.58 o 
  -3  12   2      148.85      160.95     11.16 o 
  -2  12   2        3.11        5.62      9.05 o 
  -1  12   2        5.22        7.65      6.14 o 
   0  12   2       16.86       10.80      6.23 o 
   1  12   2        2.38       10.07      7.34 o 
   2  12   2       80.64       74.15      8.13 o 
   3  12   2      310.13      307.37     16.94 o 
   4  12   2        1.52       -5.75      6.51 o 
  -2  13   2       18.65       26.19      7.36 o 
  -1  13   2        1.66       -1.83      6.34 o 
   0  13   2      151.92      165.76     14.90 o 
   1  13   2       94.86      112.50     12.84 o 
 -11   1   3        0.56      -17.20     11.47 o 
 -10   1   3       30.69       34.65      5.54 o 
  -9   1   3       30.85       21.28      4.36 o 
  -8   1   3       22.43       18.74      3.59 o 
  -7   1   3      425.03      392.51      7.78 o 
  -6   1   3      295.02      298.86      6.21 o 
  -5   1   3      865.16      842.67     13.16 o 
  -4   1   3        2.05       11.84      1.40 o 
  -3   1   3       17.56       24.40      2.28 o 
  -2   1   3    10079.41     9707.31     96.24 o 
  -1   1   3     5354.58     5146.81     50.60 o 
   0   1   3        8.65        5.44      0.64 o 
   1   1   3      923.22      917.81     13.99 o 
   2   1   3      214.89      184.01      3.08 o 
   3   1   3      134.89      109.75      2.66 o 
   4   1   3      427.62      423.69      7.95 o 
   5   1   3        0.13        0.04      1.77 o 
   6   1   3        5.83        3.37      2.20 o 
   7   1   3       82.82      102.38      4.33 o 
   8   1   3        0.00       -4.68      3.12 o 
   9   1   3       10.80        3.04      3.91 o 
  10   1   3       65.70       60.87      6.51 o 
 -10   2   3        0.54       -5.20      4.40 o 
  -9   2   3      109.12      124.04      7.39 o 
  -8   2   3       26.97       12.60      3.54 o 
  -7   2   3       29.67       18.59      2.74 o 
  -6   2   3      701.21      667.90     11.37 o 
  -5   2   3     2266.45     2296.52     27.99 o 
  -4   2   3      147.86      130.33      3.14 o 
  -3   2   3     1297.17     1293.29     14.40 o 
  -2   2   3     1293.26     1158.52     12.66 o 
  -1   2   3       19.63       27.48      1.76 o 
   0   2   3     1022.21     1014.16     12.05 o 
   1   2   3     2541.15     2508.97     36.41 o 
   2   2   3     1903.49     1913.91     22.16 o 
   3   2   3       92.63       91.93      2.57 o 
   4   2   3       15.52       23.56      2.22 o 
   5   2   3      266.84      308.79      6.35 o 
   6   2   3     1498.39     1560.87     22.71 o 
   7   2   3        1.44       -0.54      2.74 o 
   8   2   3       68.13       56.93      6.87 o 
   9   2   3        6.21        4.43      4.85 o 
  10   2   3       35.61       33.06      5.87 o 
 -10   3   3        5.42       -7.47      4.98 o 
  -9   3   3       43.87       44.58      5.31 o 
  -8   3   3      419.02      444.80     11.48 o 
  -7   3   3      246.83      239.85      6.42 o 
  -6   3   3      174.69      163.70      5.11 o 
  -5   3   3     1087.42     1130.33     15.80 o 
  -4   3   3      362.10      426.56      6.21 o 
  -3   3   3      420.32      423.40      5.88 o 
  -2   3   3      303.73      326.54      4.34 o 
  -1   3   3     2254.77     2329.21     26.69 o 
   0   3   3      648.61      687.79     12.65 o 
   1   3   3       30.20       29.91      1.68 o 
   2   3   3    10040.11    10718.69    118.38 o 
   3   3   3     2622.15     2658.28     50.62 o 
   4   3   3     1548.44     1640.23     24.05 o 
   5   3   3      621.53      622.19      9.96 o 
   6   3   3       46.81       40.56      3.28 o 
   7   3   3      115.42      113.50      4.98 o 
   8   3   3       76.72       73.80      5.18 o 
   9   3   3       75.81      109.83      7.65 o 
  10   3   3       42.78       35.69      8.02 o 
 -10   4   3        3.69       -3.96      8.36 o 
  -9   4   3       12.29        7.99      4.85 o 
  -8   4   3      156.72      167.87      7.21 o 
  -7   4   3       41.99       38.37      3.83 o 
  -6   4   3       77.80       86.46      3.73 o 
  -5   4   3      601.38      612.03      8.56 o 
  -4   4   3     2239.98     2192.32     27.72 o 
  -3   4   3      286.72      251.29      4.54 o 
  -2   4   3      684.74      717.92      9.81 o 
  -1   4   3      234.36      311.70      5.43 o 
   0   4   3      737.71      817.40     11.58 o 
   1   4   3     3715.63     3824.65     48.52 o 
   2   4   3        0.33        7.20      1.21 o 
   3   4   3      782.36      882.04     15.66 o 
   4   4   3      384.25      413.10      7.79 o 
   5   4   3      162.01      163.68      5.40 o 
   6   4   3       90.52      105.57      5.74 o 
   7   4   3       23.84       20.02      3.12 o 
   8   4   3       73.12       61.08      5.27 o 
   9   4   3        0.95       -5.49      3.66 o 
  10   4   3       50.16       66.62     11.31 o 
 -10   5   3       31.76       12.48      6.19 o 
  -9   5   3        0.05       -3.34      4.34 o 
  -8   5   3      547.86      574.42     12.17 o 
  -7   5   3      240.84      237.51      6.52 o 
  -6   5   3        1.57        3.95      2.17 o 
  -5   5   3        4.45        6.27      2.02 o 
  -4   5   3      113.33      106.58      3.47 o 
  -3   5   3      633.69      684.50     11.35 o 
  -2   5   3      997.63      887.19     11.98 o 
  -1   5   3     1388.51     1453.94     17.57 o 
   0   5   3      123.90      112.06      2.70 o 
   1   5   3      581.74      612.17      9.25 o 
   2   5   3      442.30      433.37      7.33 o 
   3   5   3      856.97      942.23     13.75 o 
   4   5   3      224.22      229.64      5.47 o 
   5   5   3        8.20        8.96      1.97 o 
   6   5   3       68.77       56.21      5.00 o 
   7   5   3      169.67      177.47      5.97 o 
   8   5   3        0.21       -3.17      3.19 o 
   9   5   3        6.39       10.73      5.17 o 
  -9   6   3       60.88       89.63      6.64 o 
  -8   6   3        7.54        7.37      4.82 o 
  -7   6   3       38.27       38.03      5.48 o 
  -6   6   3      217.89      236.58      6.70 o 
  -5   6   3      948.57      968.63     16.14 o 
  -4   6   3      337.41      312.98      7.63 o 
  -3   6   3      595.38      584.53      8.34 o 
  -2   6   3       13.98       25.51      1.91 o 
  -1   6   3     1075.33     1084.19     16.58 o 
   0   6   3       42.74       48.69      3.22 o 
   1   6   3     1315.51     1395.93     19.18 o 
   2   6   3      360.45      361.83      6.37 o 
   3   6   3       64.61       64.90      2.60 o 
   4   6   3        8.99        3.66      1.79 o 
   5   6   3       55.74       58.46      4.80 o 
   6   6   3       23.22       21.05      5.15 o 
   7   6   3        3.87        4.46      5.40 o 
   8   6   3        0.13       -8.02      5.35 o 
   9   6   3        3.21       -9.20      6.14 o 
  -9   7   3        0.16       -0.84      7.68 o 
  -8   7   3      136.67      160.24     11.69 o 
  -7   7   3        0.41       -5.16      4.34 o 
  -6   7   3       57.30       53.37      6.64 o 
  -5   7   3       19.32       22.53      3.07 o 
  -4   7   3      400.63      446.81      8.79 o 
  -3   7   3       38.02       45.42      2.58 o 
  -2   7   3       33.66       37.36      2.23 o 
  -1   7   3        2.53       -0.01      2.03 o 
   0   7   3       13.77       11.43      2.27 o 
   1   7   3       85.46       96.14      4.32 o 
   2   7   3      321.36      330.91      5.79 o 
   3   7   3      132.22      148.98      3.97 o 
   4   7   3      222.22      237.70      6.41 o 
   5   7   3      103.70       96.36      7.54 o 
   6   7   3        1.55        1.12      4.97 o 
   7   7   3       25.87       26.19      6.83 o 
   8   7   3       10.74        4.03      6.62 o 
   9   7   3        0.58        3.34     10.01 o 
  -8   8   3        9.76       14.33      7.84 o 
  -7   8   3       24.27       16.06      6.01 o 
  -6   8   3      125.75      123.15      8.77 o 
  -5   8   3     3166.83     3223.45     65.56 o 
  -4   8   3     1014.26      949.98     21.07 o 
  -3   8   3       88.03       87.84      3.72 o 
  -2   8   3       37.39       42.62      2.57 o 
  -1   8   3        7.64        5.16      2.37 o 
   0   8   3       20.95       30.90      2.68 o 
   1   8   3      442.08      469.72      8.61 o 
   2   8   3        9.57       14.04      1.79 o 
   3   8   3      123.08      126.19      4.11 o 
   4   8   3       49.02       28.67      6.51 o 
   5   8   3       12.04       37.05     15.25 o 
   6   8   3      240.53      249.67     27.22 o 
   7   8   3        8.75        1.88     11.86 o 
   8   8   3       70.60       71.97     14.11 o 
  -8   9   3       85.02      102.18     11.33 o 
  -7   9   3       67.16       48.34      8.75 o 
  -6   9   3       82.50       81.03      7.87 o 
  -5   9   3      605.28      676.57     19.37 o 
  -4   9   3       22.42       21.41      8.13 o 
  -3   9   3        0.59       -4.46      3.74 o 
  -2   9   3      136.94      132.10      7.89 o 
  -1   9   3      301.90      312.40      7.58 o 
   0   9   3       24.95       34.98      3.29 o 
   1   9   3       38.83       34.58      3.31 o 
   2   9   3      152.15      143.07      4.62 o 
   3   9   3      234.23      218.16      6.61 o 
   4   9   3        9.96       11.27      8.91 o 
   5   9   3       41.04       40.79      8.58 o 
   6   9   3        9.32        0.54      7.75 o 
   7   9   3        3.44       -2.26      6.21 o 
  -7  10   3       84.06       68.34     14.11 o 
  -6  10   3       49.20       42.02      9.82 o 
  -5  10   3      176.00      179.61      9.98 o 
  -4  10   3        7.49       17.54      6.82 o 
  -3  10   3      555.12      584.24     20.43 o 
  -2  10   3      224.04      214.51     12.16 o 
  -1  10   3        5.85       -8.01      5.34 o 
   0  10   3        4.33       -1.48      4.17 o 
   1  10   3       11.25       11.50      6.78 o 
   2  10   3       49.54       43.81      4.02 o 
   3  10   3       61.64       61.57      7.66 o 
   4  10   3        9.03        4.35      5.97 o 
   5  10   3       13.95       -2.73      6.54 o 
   6  10   3       11.22        3.46      7.81 o 
  -6  11   3      111.80       95.41     14.90 o 
  -5  11   3       58.00       57.00     14.66 o 
  -4  11   3       68.24       78.12     16.62 o 
  -3  11   3       56.08       62.61      8.10 o 
  -2  11   3       74.88      111.06      9.54 o 
  -1  11   3       62.97       80.94      8.52 o 
   0  11   3      147.96      140.80     11.07 o 
   1  11   3       47.21       52.73      7.52 o 
   2  11   3       12.36       10.35      3.99 o 
   3  11   3       81.34       80.92      8.48 o 
   4  11   3       18.30       17.25      6.73 o 
   5  11   3       20.89       14.55      7.62 o 
  -4  12   3      125.96      128.18     11.01 o 
  -3  12   3      457.33      476.60     19.18 o 
  -2  12   3       36.16       37.01      8.22 o 
  -1  12   3       49.00       61.04      8.27 o 
   0  12   3       74.71       81.43     12.57 o 
   1  12   3        0.17       -6.58      7.24 o 
   3  12   3        0.58       -1.65      5.65 o 
   4  12   3        0.90       -3.24      6.10 o 
  -2  13   3      159.46      164.49     12.10 o 
  -1  13   3       46.26       47.28     13.34 o 
   0  13   3        1.49       -0.82      6.87 o 
   1  13   3       22.18       34.53     10.01 o 
 -11   0   4       30.81       36.44     14.33 o 
 -10   0   4      328.32      340.49     14.22 o 
  -9   0   4      345.54      403.35     14.68 o 
  -8   0   4       93.43       82.19      6.29 o 
  -7   0   4      156.39      160.87      7.05 o 
  -6   0   4      295.14      342.25      9.50 o 
  -5   0   4      294.14      273.92      7.85 o 
  -4   0   4    11503.22    11731.52    204.24 o 
  -3   0   4     1616.26     1628.42     24.28 o 
  -2   0   4    21680.21    21581.25    439.68 o 
  -1   0   4        2.65        0.08      0.78 o 
   0   0   4     6053.27     5890.05     75.00 o 
   1   0   4    20156.76    19950.77    328.69 o 
   2   0   4     8343.84     9108.83    135.20 o 
   3   0   4     2070.34     2002.11     40.49 o 
   4   0   4     1515.70     1591.41     33.15 o 
   5   0   4      383.44      416.04     11.49 o 
   6   0   4       53.35       43.43      6.86 o 
   7   0   4        4.97        1.70      3.43 o 
   8   0   4       62.38       67.33      5.89 o 
   9   0   4        5.45        0.09      5.59 o 
  10   0   4      175.44      182.71     10.85 o 
 -11   1   4       14.11       -8.45     12.99 o 
 -10   1   4       51.65       62.87     10.57 o 
  -9   1   4        0.02       -4.02      3.99 o 
  -8   1   4       13.35        5.82      3.27 o 
  -7   1   4      342.00      313.72      6.87 o 
  -6   1   4      105.92      103.69      3.94 o 
  -5   1   4      375.36      367.46      7.18 o 
  -4   1   4      675.71      571.77      8.73 o 
  -3   1   4     1597.91     1605.17     16.99 o 
  -2   1   4       19.73       19.74      1.21 o 
  -1   1   4      199.37      179.98      2.44 o 
   0   1   4      488.06      439.79      4.72 o 
   1   1   4     1961.55     1819.12     18.80 o 
   2   1   4     2492.44     2572.15     29.22 o 
   3   1   4     3699.78     3720.66     45.17 o 
   4   1   4        5.59        9.54      1.76 o 
   5   1   4       24.68       25.17      2.25 o 
   6   1   4      102.56      117.50      4.01 o 
   7   1   4        0.09        0.18      2.54 o 
   8   1   4       42.43       40.20      3.95 o 
   9   1   4        7.12        0.78      3.91 o 
  10   1   4       95.14      104.68      7.47 o 
 -10   2   4       37.85       30.27      5.53 o 
  -9   2   4        8.80        9.31      4.55 o 
  -8   2   4      391.35      377.02      8.77 o 
  -7   2   4       75.97       69.17      4.10 o 
  -6   2   4      517.00      495.57      9.25 o 
  -5   2   4      759.29      725.64     10.37 o 
  -4   2   4      751.24      656.05      8.71 o 
  -3   2   4     1550.07     1433.46     16.66 o 
  -2   2   4     1205.52     1347.12     14.06 o 
  -1   2   4     3838.49     3739.29     38.68 o 
   0   2   4     4468.18     4271.45     45.75 o 
   1   2   4     2166.29     2042.93     20.45 o 
   2   2   4        0.96        1.23      0.97 o 
   3   2   4      226.50      189.23      3.56 o 
   4   2   4     2286.95     2364.44     29.54 o 
   5   2   4       66.26       83.82      3.21 o 
   6   2   4        4.61        1.83      2.17 o 
   7   2   4      207.82      214.61      7.73 o 
   8   2   4       29.61       29.82      3.92 o 
   9   2   4       13.54        9.22      4.61 o 
  10   2   4      227.52      261.93     11.79 o 
 -10   3   4        0.48        2.48      5.48 o 
  -9   3   4       86.19      100.95      6.65 o 
  -8   3   4      598.72      636.83     14.49 o 
  -7   3   4        7.10        4.38      2.89 o 
  -6   3   4       50.90       54.79      3.49 o 
  -5   3   4       17.53       10.55      2.10 o 
  -4   3   4      361.68      355.77      5.85 o 
  -3   3   4        1.92        0.72      1.03 o 
  -2   3   4     2024.80     1856.87     18.94 o 
  -1   3   4     5738.64     5516.52     58.99 o 
   0   3   4      418.91      461.05      8.00 o 
   1   3   4     4223.70     4244.38     48.34 o 
   2   3   4       42.07       38.73      1.90 o 
   3   3   4      473.75      506.38      8.66 o 
   4   3   4       15.89       13.10      1.71 o 
   5   3   4      117.14      109.85      3.60 o 
   6   3   4      244.58      235.53      5.30 o 
   7   3   4      157.33      139.88      4.76 o 
   8   3   4      207.83      216.58      7.50 o 
   9   3   4      187.60      197.60      9.13 o 
  10   3   4       40.65       45.08      7.67 o 
 -10   4   4        2.91       -1.95      6.67 o 
  -9   4   4        4.10       -1.71      4.77 o 
  -8   4   4       42.37       37.02      4.71 o 
  -7   4   4        0.20       -0.49      2.89 o 
  -6   4   4      217.09      223.09      5.54 o 
  -5   4   4      140.52      127.91      3.75 o 
  -4   4   4      267.67      266.91      6.29 o 
  -3   4   4      666.89      670.79      9.07 o 
  -2   4   4      959.30      794.14     10.90 o 
  -1   4   4       56.09       31.68      2.03 o 
   0   4   4     3334.97     3454.94     57.45 o 
   1   4   4     1601.23     1720.78     21.54 o 
   2   4   4       78.70      106.33      3.44 o 
   3   4   4       45.56       51.19      2.37 o 
   4   4   4      579.26      574.85     11.32 o 
   5   4   4       49.87       48.13      2.76 o 
   6   4   4      610.33      647.79     12.62 o 
   7   4   4      398.47      409.65      9.63 o 
   8   4   4       11.07       -1.49      3.63 o 
   9   4   4        1.90       -3.71      4.09 o 
 -10   5   4        0.00       -8.57      5.71 o 
  -9   5   4       12.42        3.07      5.01 o 
  -8   5   4       37.17       33.23      4.42 o 
  -7   5   4        0.31       -4.31      2.87 o 
  -6   5   4      392.72      371.30      6.89 o 
  -5   5   4      242.36      208.09      4.98 o 
  -4   5   4       94.47       84.81      2.99 o 
  -3   5   4     1236.08     1163.43     18.72 o 
  -2   5   4      303.70      340.53      6.24 o 
  -1   5   4      302.69      307.79      6.45 o 
   0   5   4      745.27      705.57     10.52 o 
   1   5   4      161.06      151.36      3.85 o 
   2   5   4      143.36      121.84      3.36 o 
   3   5   4       84.89       89.44      3.56 o 
   4   5   4      331.11      322.40      7.14 o 
   5   5   4        6.20        5.02      2.18 o 
   6   5   4        4.53        3.98      2.55 o 
   7   5   4        0.16       -0.96      3.04 o 
   8   5   4       30.30       12.56      4.76 o 
   9   5   4        5.31        5.53      6.35 o 
  -9   6   4       18.12       20.57      6.02 o 
  -8   6   4       13.73       11.69      5.21 o 
  -7   6   4      361.90      388.57     11.91 o 
  -6   6   4      326.89      332.12      8.11 o 
  -5   6   4      111.80      112.27      4.33 o 
  -4   6   4        7.29        8.27      2.64 o 
  -3   6   4      413.72      400.58      6.84 o 
  -2   6   4      119.75      138.35      3.31 o 
  -1   6   4       88.78      108.40      3.21 o 
   0   6   4     4944.57     5551.13     70.23 o 
   1   6   4     4810.23     5259.18     62.00 o 
   2   6   4      208.20      217.86      4.46 o 
   3   6   4      219.83      246.80      5.12 o 
   4   6   4      339.20      358.72      9.34 o 
   5   6   4      190.11      165.78     11.38 o 
   6   6   4      126.96      149.40      7.50 o 
   7   6   4      499.31      487.89     18.40 o 
   8   6   4       41.20       40.84      8.96 o 
   9   6   4        3.35       -2.03      9.82 o 
  -9   7   4       69.43       79.06      9.10 o 
  -8   7   4       94.44       91.10      7.60 o 
  -7   7   4       25.31       12.06      5.13 o 
  -6   7   4      120.73      139.14      7.56 o 
  -5   7   4     1185.88     1170.30     19.40 o 
  -4   7   4       13.17       11.40      2.45 o 
  -3   7   4      810.67      833.88     12.16 o 
  -2   7   4       27.85       30.34      2.61 o 
  -1   7   4      643.40      659.59     11.51 o 
   0   7   4      221.10      262.03      8.29 o 
   1   7   4      246.82      296.74      6.27 o 
   2   7   4      136.05      165.49      3.39 o 
   3   7   4      192.58      190.59      5.28 o 
   4   7   4       34.40       28.73      3.61 o 
   5   7   4      112.70      109.62      9.68 o 
   6   7   4       15.53        3.41      5.46 o 
   7   7   4      314.95      305.73     35.96 o 
   8   7   4       40.56       25.38      7.47 o 
  -8   8   4       21.48       27.73      8.09 o 
  -7   8   4        6.41       10.31      5.22 o 
  -6   8   4       39.39       46.73      8.79 o 
  -5   8   4      236.38      259.14     16.68 o 
  -4   8   4      129.89      122.97      6.28 o 
  -3   8   4        1.20       -2.98      1.99 o 
  -2   8   4      605.25      600.66     11.24 o 
  -1   8   4       23.52       31.96      3.11 o 
   0   8   4        0.06       -0.45      2.09 o 
   1   8   4      197.55      188.15      5.57 o 
   2   8   4      178.95      178.55      4.22 o 
   3   8   4        0.30        0.55      1.86 o 
   4   8   4      101.28       85.70      9.71 o 
   5   8   4        9.77       -1.59      5.69 o 
   6   8   4       52.56       45.03      7.25 o 
   7   8   4       74.80       74.25     12.47 o 
   8   8   4       33.44       32.47      8.24 o 
  -8   9   4        0.30        1.97      7.84 o 
  -7   9   4       27.55       23.93      6.60 o 
  -6   9   4       86.19       63.87     10.85 o 
  -5   9   4     1303.74     1437.64     51.08 o 
  -4   9   4      808.38      818.02     21.60 o 
  -3   9   4        0.72       -6.31      4.70 o 
  -2   9   4       46.01       48.93      4.57 o 
  -1   9   4      420.45      421.43     13.09 o 
   0   9   4        5.27        5.00      2.87 o 
   1   9   4      227.79      235.81      7.03 o 
   2   9   4       82.52       72.64      3.34 o 
   3   9   4      103.63      102.42      9.23 o 
   4   9   4       98.21       91.66      7.44 o 
   5   9   4       30.86       15.41      7.69 o 
   6   9   4        0.00       -4.07      7.05 o 
   7   9   4       13.93       -1.65      8.67 o 
  -7  10   4       56.22       38.38      8.69 o 
  -6  10   4      142.77      101.66     10.44 o 
  -5  10   4      223.38      202.44     10.69 o 
  -4  10   4       58.55       69.87      7.55 o 
  -3  10   4       71.39       81.91      9.06 o 
  -2  10   4      287.21      266.86     13.14 o 
  -1  10   4       15.60        8.77     10.24 o 
   0  10   4      287.01      288.12     14.85 o 
   1  10   4       89.54      111.44      7.18 o 
   2  10   4      447.92      399.86     14.81 o 
   3  10   4        8.94        2.13      4.70 o 
   4  10   4        7.20        2.92      5.78 o 
   5  10   4       63.70       46.19      9.24 o 
   6  10   4       10.37       -0.76      7.91 o 
  -6  11   4      225.15      234.04     19.54 o 
  -5  11   4      127.29      127.98     11.33 o 
  -4  11   4      144.54      168.13     11.78 o 
  -3  11   4      339.20      338.42     15.73 o 
  -2  11   4      181.83      194.93     12.05 o 
  -1  11   4       59.05       47.93      7.70 o 
   0  11   4       79.95      101.52      9.29 o 
   1  11   4       53.11       69.45      8.57 o 
   2  11   4       84.38       88.49      9.20 o 
   3  11   4       60.37       58.23      7.69 o 
   4  11   4        7.73       -1.65      5.97 o 
   5  11   4       43.31       40.73      9.21 o 
  -4  12   4       26.88       28.32      8.18 o 
  -3  12   4      212.80      208.24     13.39 o 
  -2  12   4      467.88      518.88     20.42 o 
  -1  12   4       42.95       40.21      8.04 o 
   0  12   4        0.51       -1.89      9.64 o 
   1  12   4        3.92        5.29      7.26 o 
   3  12   4       24.98        4.48      5.65 o 
   4  12   4        1.09       -7.72      6.19 o 
  -2  13   4       41.50       69.86     12.93 o 
  -1  13   4      253.12      235.71     14.36 o 
   0  13   4       69.90       62.03      9.72 o 
   1  13   4      156.75      163.51     15.35 o 
 -10   1   5      175.00      173.70      7.88 o 
  -9   1   5      106.42       95.78      6.64 o 
  -8   1   5       10.27        6.11      3.26 o 
  -7   1   5       74.79       78.13      3.99 o 
  -6   1   5      242.89      216.99      6.03 o 
  -5   1   5     1639.11     1507.13     21.72 o 
  -4   1   5      733.06      726.15     10.10 o 
  -3   1   5        2.20        5.69      1.27 o 
  -2   1   5      787.68      806.65      8.56 o 
  -1   1   5       14.74        4.91      0.85 o 
   0   1   5     1188.73     1234.93     12.17 o 
   1   1   5       20.26       15.88      1.08 o 
   2   1   5      562.97      562.48      7.43 o 
   3   1   5     1398.03     1509.01     21.85 o 
   4   1   5      241.03      265.14      5.85 o 
   5   1   5       34.39       49.20      3.15 o 
   6   1   5      512.18      520.14      9.44 o 
   7   1   5        0.14       -3.43      2.51 o 
   8   1   5       54.83       45.66      4.15 o 
   9   1   5       20.58       18.43      4.50 o 
  10   1   5      121.29      143.87     16.51 o 
 -10   2   5       56.80       65.03      6.66 o 
  -9   2   5      151.90      168.46      7.82 o 
  -8   2   5      101.07       85.93      5.04 o 
  -7   2   5      983.36      918.46     15.14 o 
  -6   2   5      639.31      626.06     10.31 o 
  -5   2   5      488.19      505.42      7.94 o 
  -4   2   5     2391.47     2277.79     27.50 o 
  -3   2   5      858.12      871.63     10.74 o 
  -2   2   5     2548.09     2388.91     27.79 o 
  -1   2   5     1636.87     1609.63     17.27 o 
   0   2   5      669.27      540.89      6.15 o 
   1   2   5      662.49      618.99      8.23 o 
   2   2   5      295.84      312.90      6.68 o 
   3   2   5      421.99      429.14      6.66 o 
   4   2   5       80.05       67.43      2.44 o 
   5   2   5      409.74      442.92      7.52 o 
   6   2   5      254.43      278.18      5.99 o 
   7   2   5        1.98       -0.64      2.79 o 
   8   2   5       26.28       25.62      4.40 o 
   9   2   5       32.74       38.72      5.66 o 
  10   2   5       21.80       22.01      6.85 o 
 -10   3   5       16.66       13.61      5.95 o 
  -9   3   5       99.66      115.98      7.14 o 
  -8   3   5       20.10       13.64      4.82 o 
  -7   3   5        7.39       10.33      2.73 o 
  -6   3   5      708.27      721.33     11.46 o 
  -5   3   5     2624.77     2545.74     30.89 o 
  -4   3   5       79.15       66.45      2.42 o 
  -3   3   5      391.60      343.99      5.90 o 
  -2   3   5     1272.01     1452.64     16.62 o 
  -1   3   5      722.74      752.52      8.70 o 
   0   3   5      709.97      629.14      8.93 o 
   1   3   5       85.25       88.95      2.58 o 
   2   3   5        4.97        5.17      1.36 o 
   3   3   5        7.77        9.99      1.48 o 
   4   3   5      300.29      279.85      5.31 o 
   5   3   5      296.25      282.97      8.01 o 
   6   3   5      236.77      230.86      5.21 o 
   7   3   5       66.23       61.58      3.37 o 
   8   3   5      102.19      104.79      5.19 o 
   9   3   5      151.70      154.02      7.06 o 
 -10   4   5        0.36       -3.83      6.60 o 
  -9   4   5      150.64      157.98      8.90 o 
  -8   4   5       90.38       73.24      5.74 o 
  -7   4   5      136.20      145.68      5.49 o 
  -6   4   5      426.65      438.47      8.70 o 
  -5   4   5       10.26       19.17      2.22 o 
  -4   4   5       33.04       41.78      2.47 o 
  -3   4   5     2997.64     3193.48     39.87 o 
  -2   4   5     3156.96     3177.88     39.03 o 
  -1   4   5     3881.22     3906.08     44.41 o 
   0   4   5      829.18     1052.63     14.94 o 
   1   4   5       65.52       74.94      2.60 o 
   2   4   5       50.24       42.57      2.46 o 
   3   4   5     1306.38     1244.95     19.36 o 
   4   4   5        7.25        4.40      1.39 o 
   5   4   5      311.14      296.30      7.31 o 
   6   4   5       49.12       40.57      3.29 o 
   7   4   5       78.53       72.20      4.42 o 
   8   4   5       19.95       19.33      4.26 o 
   9   4   5      156.63      164.80     12.89 o 
 -10   5   5        4.23       -2.97      6.04 o 
  -9   5   5        2.96        2.17      5.25 o 
  -8   5   5        1.76        0.14      3.78 o 
  -7   5   5      174.05      178.59      6.03 o 
  -6   5   5        0.04        1.52      2.22 o 
  -5   5   5      146.95      161.51      4.80 o 
  -4   5   5      337.26      337.93      6.17 o 
  -3   5   5       94.86       90.16      3.11 o 
  -2   5   5      150.25      158.35      3.55 o 
  -1   5   5     1233.99     1321.32     22.07 o 
   0   5   5       48.05       77.79      5.90 o 
   1   5   5       30.94       26.05      2.39 o 
   2   5   5       98.27      112.83      3.81 o 
   3   5   5      254.33      264.58      6.11 o 
   4   5   5        3.61        9.90      2.04 o 
   5   5   5       30.27       33.00      3.27 o 
   6   5   5        3.39       -1.06      2.47 o 
   7   5   5        5.47       -0.17      3.11 o 
   8   5   5      125.31      123.26     10.13 o 
   9   5   5       68.62       62.24     13.88 o 
  -9   6   5        0.00       -8.04      6.36 o 
  -8   6   5       15.40       10.48      5.40 o 
  -7   6   5      128.60      137.03      6.73 o 
  -6   6   5      154.75      187.90      7.07 o 
  -5   6   5        0.01       -0.33      2.45 o 
  -4   6   5      490.10      515.52      9.19 o 
  -3   6   5       94.85       93.32      4.69 o 
  -2   6   5       76.56       63.26      3.84 o 
  -1   6   5     2081.53     2264.87     28.13 o 
   0   6   5      415.76      499.23      8.49 o 
   1   6   5      238.13      272.69      5.28 o 
   2   6   5       63.83       80.87      4.11 o 
   3   6   5       75.81       72.83      4.18 o 
   4   6   5      222.17      238.13     14.69 o 
   5   6   5       11.06        8.18      5.21 o 
   6   6   5       34.79       34.38      4.87 o 
   7   6   5        9.66        3.21      5.51 o 
   8   6   5        5.19        5.81     13.53 o 
   9   6   5        2.44       -8.80     10.51 o 
  -9   7   5      189.14      220.44     20.29 o 
  -8   7   5      161.11      165.59      8.87 o 
  -7   7   5      442.46      413.56     12.67 o 
  -6   7   5      700.22      742.54     17.59 o 
  -5   7   5       47.83       56.01      5.44 o 
  -4   7   5      112.56      100.39      4.33 o 
  -3   7   5       86.39       84.49      3.82 o 
  -2   7   5       96.04      106.13      3.19 o 
  -1   7   5       56.34       76.47      3.13 o 
   0   7   5      327.91      362.48      6.88 o 
   1   7   5        3.94        1.27      1.70 o 
   2   7   5       15.88       14.47      2.00 o 
   3   7   5        6.32        9.32      2.41 o 
   4   7   5      180.65      187.12      9.78 o 
   5   7   5       14.04        9.85      7.31 o 
   6   7   5       20.37        4.77      5.31 o 
   7   7   5        2.16       -0.83      8.40 o 
   8   7   5       32.86       18.68     10.45 o 
  -8   8   5      251.71      307.69     13.32 o 
  -7   8   5       66.16       55.79      9.43 o 
  -6   8   5       56.54       58.58      7.44 o 
  -5   8   5        0.84       -3.61      4.95 o 
  -4   8   5       20.85        7.14      3.62 o 
  -3   8   5       11.23        7.68      2.42 o 
  -2   8   5      234.69      239.62      6.63 o 
  -1   8   5      295.32      302.42      9.00 o 
   0   8   5       72.45       79.01      4.35 o 
   1   8   5      555.24      559.94     10.61 o 
   2   8   5      249.85      262.50      5.84 o 
   3   8   5        1.24        5.12      2.76 o 
   4   8   5       41.65       34.27      5.57 o 
   5   8   5      187.13      136.10     12.52 o 
   6   8   5        1.76       -7.31      7.21 o 
   7   8   5       52.20       51.54     18.33 o 
   8   8   5       29.97       10.42     10.83 o 
  -8   9   5        0.45       -3.16      7.62 o 
  -7   9   5       14.98        5.08      5.93 o 
  -6   9   5        3.73        1.67      5.04 o 
  -5   9   5        2.69       -1.94      5.84 o 
  -4   9   5       67.62       64.23      7.23 o 
  -3   9   5       23.53       18.94      5.77 o 
  -2   9   5       18.76       25.85      5.06 o 
  -1   9   5        8.17        4.63      3.78 o 
   0   9   5       18.14       18.89      3.38 o 
   1   9   5        0.97        3.24      3.46 o 
   2   9   5       10.22        3.35      2.23 o 
   3   9   5        0.23        0.64      3.43 o 
   4   9   5        1.12       -6.05      4.03 o 
   5   9   5      277.90      235.82     15.92 o 
   6   9   5       99.84       82.67     11.98 o 
   7   9   5        0.06      -11.86      7.91 o 
  -7  10   5       13.06       10.64      7.50 o 
  -6  10   5        1.14       -6.16      5.41 o 
  -5  10   5        0.00       -7.63      6.77 o 
  -4  10   5        1.32       -2.90      5.31 o 
  -3  10   5       20.65       23.06     11.26 o 
  -2  10   5       20.76        9.57      6.41 o 
  -1  10   5       25.43       35.14      5.59 o 
   0  10   5       39.67       54.07      5.92 o 
   1  10   5        7.67       14.43      6.89 o 
   2  10   5        2.80        0.70      4.93 o 
   3  10   5        4.37       -4.92      4.86 o 
   4  10   5        5.00       -0.38      5.62 o 
   5  10   5      132.07       92.75     11.28 o 
   6  10   5        6.84       -9.72      7.62 o 
  -6  11   5        0.05        3.78      9.28 o 
  -5  11   5        1.27       -5.58      7.02 o 
  -4  11   5       18.99       16.48      7.64 o 
  -3  11   5       18.45       23.20      7.72 o 
  -2  11   5      163.95      180.20     15.76 o 
  -1  11   5       33.80       33.83      7.39 o 
   0  11   5        0.01       -2.98      5.89 o 
   1  11   5        2.28        3.90      6.30 o 
   2  11   5      112.58      112.87     10.27 o 
   3  11   5        7.71       -0.32      5.43 o 
   4  11   5       63.85       51.08      8.48 o 
   5  11   5      118.76       87.88     11.15 o 
  -4  12   5        3.25       -4.21      7.50 o 
  -3  12   5       71.94       84.28     10.43 o 
  -2  12   5       38.29       36.25     12.91 o 
  -1  12   5       16.91       12.35      7.51 o 
   0  12   5        0.48       -2.61      6.09 o 
   1  12   5       38.96       35.42      8.19 o 
   3  12   5        2.07        0.89      5.50 o 
  -1  13   5        0.01        0.25      8.77 o 
   0  13   5        6.93        5.53      9.59 o 
 -10   0   6      126.77      162.36     11.30 o 
  -9   0   6       19.66       24.27      6.55 o 
  -8   0   6       85.06       84.23      6.41 o 
  -7   0   6      143.95      140.90      6.71 o 
  -6   0   6      235.45      272.31      8.43 o 
  -5   0   6     1124.65     1140.94     31.06 o 
  -4   0   6     1253.31     1175.87     22.63 o 
  -3   0   6       35.84       78.14      3.52 o 
  -2   0   6       44.29       35.12      2.09 o 
  -1   0   6     3959.69     4048.10     52.46 o 
   0   0   6     5312.66     5176.62     66.31 o 
   1   0   6     1093.16     1054.68     17.40 o 
   2   0   6      665.17      626.34     13.95 o 
   3   0   6     2395.53     2512.62     43.02 o 
   4   0   6      636.08      651.99     15.80 o 
   5   0   6       45.94       50.34      4.65 o 
   6   0   6       88.94       96.85      8.04 o 
   7   0   6        0.05       -1.53      5.55 o 
   8   0   6      436.59      437.84     17.18 o 
   9   0   6        2.60       -0.31      5.64 o 
 -10   1   6        8.38        7.82      4.74 o 
  -9   1   6        5.96       -2.49      4.02 o 
  -8   1   6       89.35       94.56      5.49 o 
  -7   1   6      207.17      225.03      5.89 o 
  -6   1   6      545.29      509.15      9.49 o 
  -5   1   6      403.23      369.87      7.33 o 
  -4   1   6        7.52       12.71      1.77 o 
  -3   1   6        1.95        5.00      1.37 o 
  -2   1   6       43.03       33.66      1.41 o 
  -1   1   6        1.63       -1.22      0.82 o 
   0   1   6     4064.11     4059.58     39.93 o 
   1   1   6     1157.17     1116.27     12.74 o 
   2   1   6      348.04      427.25      5.92 o 
   3   1   6      307.66      382.16      7.18 o 
   4   1   6      202.20      170.03      4.68 o 
   5   1   6      785.49      771.91     13.20 o 
   6   1   6       94.77      103.47      4.62 o 
   7   1   6        1.27       -0.66      2.65 o 
   8   1   6       19.39       25.19      5.91 o 
   9   1   6       18.86       24.94      4.78 o 
 -10   2   6       96.11      122.74      7.95 o 
  -9   2   6       23.20       23.88      5.04 o 
  -8   2   6        1.97       -5.05      3.37 o 
  -7   2   6       22.19       30.86      3.44 o 
  -6   2   6      772.62      782.68     12.21 o 
  -5   2   6     1512.11     1444.37     19.87 o 
  -4   2   6       12.75        4.84      1.79 o 
  -3   2   6       16.47       23.20      1.68 o 
  -2   2   6     2652.39     2424.10     28.95 o 
  -1   2   6       21.29       10.68      1.02 o 
   0   2   6       57.28       72.12      1.87 o 
   1   2   6     1650.83     1754.65     17.84 o 
   2   2   6      708.71      693.94     10.42 o 
   3   2   6      625.89      611.07     11.50 o 
   4   2   6     1016.84      966.77     18.05 o 
   5   2   6      503.53      529.64      8.36 o 
   6   2   6      235.32      262.66      6.27 o 
   7   2   6      161.31      159.23      5.76 o 
   8   2   6      410.82      427.99     12.50 o 
   9   2   6      120.75      123.23     10.37 o 
 -10   3   6       74.84       81.55      8.13 o 
  -9   3   6      108.14      118.39      7.19 o 
  -8   3   6       99.69      109.53      6.00 o 
  -7   3   6       96.76      105.77      4.55 o 
  -6   3   6     1026.46      992.52     14.77 o 
  -5   3   6       45.61       35.52      3.21 o 
  -4   3   6      216.93      228.72      4.59 o 
  -3   3   6      290.22      292.66      5.00 o 
  -2   3   6     5371.19     5598.15     60.48 o 
  -1   3   6     1758.76     1486.85     17.96 o 
   0   3   6     1229.58     1143.20     13.93 o 
   1   3   6     1773.53     1882.62     25.70 o 
   2   3   6     1220.89     1293.32     25.94 o 
   3   3   6        0.74        0.16      1.69 o 
   4   3   6       84.64       70.57      3.43 o 
   5   3   6      945.87      975.63     14.83 o 
   6   3   6      151.09      133.22      4.96 o 
   7   3   6        0.26        1.09      2.44 o 
   8   3   6       12.78        5.75      3.44 o 
   9   3   6       10.46        2.18      5.87 o 
 -10   4   6      124.69      142.48     11.25 o 
  -9   4   6        5.57        7.47      4.79 o 
  -8   4   6      381.75      393.24     10.04 o 
  -7   4   6       13.46       14.07      3.67 o 
  -6   4   6        1.76       -0.44      2.39 o 
  -5   4   6       38.14       61.06      3.02 o 
  -4   4   6       79.10       82.20      3.64 o 
  -3   4   6      320.79      284.53      5.38 o 
  -2   4   6     4266.93     4344.71     52.90 o 
  -1   4   6      224.33      268.01      4.68 o 
   0   4   6       36.84       32.80      2.37 o 
   1   4   6      802.51      818.69     12.36 o 
   2   4   6      639.51      597.69      8.72 o 
   3   4   6      121.13       99.52      3.99 o 
   4   4   6      125.45      128.80      4.91 o 
   5   4   6       98.46       92.14      4.82 o 
   6   4   6        6.79       -1.40      2.21 o 
   7   4   6        0.25       -2.76      2.99 o 
   8   4   6      147.95      136.45      9.40 o 
   9   4   6       86.99      107.42     16.74 o 
 -10   5   6        1.54       -4.90      6.19 o 
  -9   5   6       68.48      108.43     14.21 o 
  -8   5   6       33.27       31.44      4.64 o 
  -7   5   6      112.81      114.51      6.55 o 
  -6   5   6      173.40      139.07      5.60 o 
  -5   5   6        1.23       -0.97      2.09 o 
  -4   5   6        7.03        4.39      1.78 o 
  -3   5   6      163.44      196.55      4.59 o 
  -2   5   6      883.15      898.26     11.88 o 
  -1   5   6       37.83       40.14      2.05 o 
   0   5   6      229.59      224.26      4.91 o 
   1   5   6       51.88       46.21      2.46 o 
   2   5   6       16.27       16.07      2.09 o 
   3   5   6      159.43      147.25      4.67 o 
   4   5   6        1.32        0.85      2.20 o 
   5   5   6       44.82       39.70      3.64 o 
   6   5   6        2.07       -4.64      4.28 o 
   7   5   6       11.30        1.42      4.05 o 
   8   5   6       30.14       20.36     10.61 o 
   9   5   6       25.67       18.30     11.21 o 
  -9   6   6        3.47        7.17      7.27 o 
  -8   6   6       16.22       17.66      5.61 o 
  -7   6   6        0.04       -5.51      3.68 o 
  -6   6   6       14.05        7.14      3.68 o 
  -5   6   6       11.70        8.99      2.76 o 
  -4   6   6        9.17       13.70      2.34 o 
  -3   6   6      202.71      231.20      5.10 o 
  -2   6   6      797.51      895.74     12.74 o 
  -1   6   6        3.67        5.25      2.01 o 
   0   6   6       38.58       56.43      3.25 o 
   1   6   6     1203.39     1241.41     15.47 o 
   2   6   6        1.89        1.99      1.75 o 
   3   6   6        3.69       -3.03      2.02 o 
   4   6   6      120.07       96.13      5.95 o 
   5   6   6      133.06      120.64      8.59 o 
   6   6   6        0.17       -3.67      5.68 o 
   7   6   6      109.37      109.90     16.93 o 
   8   6   6       79.67      106.78     15.76 o 
  -9   7   6       18.79       11.93      7.55 o 
  -8   7   6        9.85        5.99      6.61 o 
  -7   7   6        2.81       -0.12      7.94 o 
  -6   7   6       36.50       27.94      5.21 o 
  -5   7   6       23.76       10.79      4.39 o 
  -4   7   6      111.96      114.27      4.72 o 
  -3   7   6      109.88      145.69      4.84 o 
  -2   7   6     1238.67     1326.05     15.95 o 
  -1   7   6      131.59      154.33      4.79 o 
   0   7   6       47.67       46.50      2.82 o 
   1   7   6      138.58      143.22      4.21 o 
   2   7   6       45.22       40.54      2.73 o 
   3   7   6      183.44      179.89      6.86 o 
   4   7   6       16.58       12.41      3.57 o 
   5   7   6      581.00      501.87     26.05 o 
   6   7   6       40.32       21.48      9.82 o 
   7   7   6        2.56       -2.08      5.43 o 
   8   7   6        0.34      -11.56      9.88 o 
  -8   8   6       78.59       82.48      8.98 o 
  -7   8   6       25.20       20.70      7.56 o 
  -6   8   6      166.08      156.88      8.13 o 
  -5   8   6       48.72       48.70      5.48 o 
  -4   8   6        1.69       -0.69      3.99 o 
  -3   8   6      487.68      524.31      9.33 o 
  -2   8   6        1.23       -2.51      1.68 o 
  -1   8   6        0.11       -2.67      2.66 o 
   0   8   6      150.73      161.00      5.88 o 
   1   8   6        0.64       -0.88      1.72 o 
   2   8   6      100.07       99.80      3.86 o 
   3   8   6       19.22       25.01      4.54 o 
   4   8   6      218.83      190.72     10.09 o 
   5   8   6      162.93      136.25     13.76 o 
   6   8   6       25.30       15.03      9.50 o 
   7   8   6      144.33      139.55     15.06 o 
  -7   9   6        3.40       11.83      6.16 o 
  -6   9   6       65.36       77.53      7.74 o 
  -5   9   6       43.91       46.22      5.67 o 
  -4   9   6       14.39        8.53      5.87 o 
  -3   9   6        6.45        4.40      3.59 o 
  -2   9   6      182.54      187.91      8.98 o 
  -1   9   6       66.98       57.40      5.76 o 
   0   9   6        2.76        5.49      3.47 o 
   1   9   6      103.12      117.08      6.20 o 
   2   9   6        2.31       -4.54      3.03 o 
   3   9   6        0.90       -2.42      3.55 o 
   4   9   6       67.00       49.75     12.20 o 
   5   9   6      304.67      268.79     17.70 o 
   6   9   6        2.94      -10.01      6.67 o 
   7   9   6        7.95        1.27      8.64 o 
  -7  10   6       27.43       31.92      8.52 o 
  -6  10   6       30.06       40.29      6.91 o 
  -5  10   6       22.25       25.73      5.98 o 
  -4  10   6       27.94       32.66      5.15 o 
  -3  10   6      116.35      112.73     10.52 o 
  -2  10   6       44.73       47.06      7.94 o 
  -1  10   6       22.69       28.39      5.50 o 
   0  10   6       11.81        8.82      4.66 o 
   1  10   6      272.68      253.04     13.34 o 
   2  10   6       16.09       10.49      4.00 o 
   3  10   6      107.02       89.36     17.30 o 
   4  10   6       22.00       21.09      7.21 o 
   5  10   6       39.08       29.00      8.23 o 
   6  10   6        0.02       -0.25      7.94 o 
  -5  11   6       15.64       18.11      6.00 o 
  -4  11   6        0.87       -2.35      4.89 o 
  -3  11   6       37.07       23.68      8.10 o 
  -2  11   6      108.81      106.78     11.95 o 
  -1  11   6        1.19       -6.75      6.16 o 
   0  11   6       16.58       11.45      6.92 o 
   1  11   6        0.15       -6.77      6.01 o 
   2  11   6        1.02       -5.07      3.55 o 
   3  11   6       73.17       59.41      8.48 o 
   4  11   6        8.93        1.37      6.32 o 
  -4  12   6      117.28      140.43      8.81 o 
  -3  12   6       92.34      123.72     11.95 o 
  -2  12   6       24.01       24.62      8.35 o 
  -1  12   6        2.08       -3.68      9.21 o 
   0  12   6       27.68       47.63      8.53 o 
   1  12   6       18.27       23.29      7.86 o 
   2  12   6        6.53      -11.79     11.31 o 
   3  12   6       18.95       12.90      6.16 o 
 -10   1   7      105.80      106.38      6.93 o 
  -9   1   7      118.58      112.79      6.54 o 
  -8   1   7      206.58      220.73      6.75 o 
  -7   1   7        0.04       -3.43      2.29 o 
  -6   1   7        0.94       -3.04      2.03 o 
  -5   1   7        2.09        2.47      1.94 o 
  -4   1   7      876.09      832.81     11.43 o 
  -3   1   7      158.64      128.16      3.64 o 
  -2   1   7     1283.76     1277.31     16.01 o 
  -1   1   7     1301.26     1291.70     14.46 o 
   0   1   7     3570.53     3609.54     37.22 o 
   1   1   7        1.00        4.44      1.28 o 
   2   1   7     4111.30     4552.31     57.16 o 
   3   1   7     2184.16     2392.21     31.05 o 
   4   1   7      160.39      208.19      5.38 o 
   5   1   7       93.20      127.17      4.77 o 
   6   1   7       77.12       69.85      4.18 o 
   7   1   7       53.16       66.74      4.80 o 
   8   1   7        2.12        4.61      4.18 o 
   9   1   7       40.47       36.53      5.82 o 
 -10   2   7       84.23       97.74      7.63 o 
  -9   2   7        0.79       -3.63      4.22 o 
  -8   2   7        3.49       -4.38      3.30 o 
  -7   2   7      118.75      123.71      5.16 o 
  -6   2   7      296.09      310.25      6.70 o 
  -5   2   7      175.32      195.12      4.93 o 
  -4   2   7      956.50      975.09     13.81 o 
  -3   2   7     1748.86     1663.24     20.36 o 
  -2   2   7     1462.21     1358.06     16.86 o 
  -1   2   7      208.16      207.09      3.42 o 
   0   2   7      347.73      335.50      4.94 o 
   1   2   7     1583.39     1522.35     17.11 o 
   2   2   7     2785.74     2651.88     33.96 o 
   3   2   7      105.14      118.15      4.63 o 
   4   2   7        0.02       -1.70      2.12 o 
   5   2   7       71.22       81.33      3.92 o 
   6   2   7        3.37        2.01      2.15 o 
   7   2   7       90.59      102.49      5.17 o 
   8   2   7      303.96      311.40      9.69 o 
   9   2   7       15.11       19.46      6.85 o 
 -10   3   7       99.95      123.09      9.25 o 
  -9   3   7      153.60      168.07      8.11 o 
  -8   3   7      645.24      604.23     12.82 o 
  -7   3   7      491.04      528.96     10.44 o 
  -6   3   7        4.41        3.60      2.46 o 
  -5   3   7      410.23      395.76      6.92 o 
  -4   3   7     1314.23     1391.21     17.68 o 
  -3   3   7       98.39       84.41      2.91 o 
  -2   3   7       70.17       73.28      2.80 o 
  -1   3   7      125.74      125.46      2.83 o 
   0   3   7     1328.01     1394.55     15.27 o 
   1   3   7        2.59        1.17      1.42 o 
   2   3   7      337.65      358.32     11.04 o 
   3   3   7       22.75       25.54      2.76 o 
   4   3   7      551.75      521.33     10.06 o 
   5   3   7      871.82      912.45     14.17 o 
   6   3   7       10.96        5.28      2.68 o 
   7   3   7        2.06       -3.57      2.77 o 
   8   3   7       31.63       27.16      5.04 o 
   9   3   7       16.31       12.46      8.49 o 
 -10   4   7       47.09       48.85     10.20 o 
  -9   4   7       14.81       33.37      5.74 o 
  -8   4   7      165.69      187.29      8.17 o 
  -7   4   7      442.09      415.03      9.87 o 
  -6   4   7        2.56        1.96      2.31 o 
  -5   4   7       97.11       73.61      3.69 o 
  -4   4   7      218.66      217.43      5.41 o 
  -3   4   7        3.13        3.25      1.65 o 
  -2   4   7       23.40       23.48      2.03 o 
  -1   4   7      425.99      377.37      6.05 o 
   0   4   7       88.73       73.87      2.50 o 
   1   4   7      162.86      150.49      4.18 o 
   2   4   7      202.50      215.18      4.77 o 
   3   4   7      307.20      315.57     13.32 o 
   4   4   7        0.00       -0.44      1.85 o 
   5   4   7      148.96      139.92      5.74 o 
   6   4   7      232.33      232.54      5.57 o 
   7   4   7       49.37       48.51      4.34 o 
   8   4   7       45.35       39.50     21.36 o 
   9   4   7        0.30        2.86     10.32 o 
 -10   5   7       61.99       91.65     17.00 o 
  -9   5   7        7.44       12.05      6.22 o 
  -8   5   7       14.66        2.00      4.00 o 
  -7   5   7       56.49       43.75      4.58 o 
  -6   5   7      826.32      803.41     14.87 o 
  -5   5   7       19.45        7.13      2.47 o 
  -4   5   7      718.46      774.84     12.42 o 
  -3   5   7     1102.80     1257.35     17.24 o 
  -2   5   7       44.55       36.62      2.35 o 
  -1   5   7        1.52        2.15      1.53 o 
   0   5   7       27.33       27.54      2.24 o 
   1   5   7     1584.61     1618.08     21.80 o 
   2   5   7      180.03      160.64      4.48 o 
   3   5   7      463.72      449.72      9.62 o 
   4   5   7      502.17      510.88     24.24 o 
   5   5   7      778.15      795.06     32.98 o 
   6   5   7      183.88      185.64      8.41 o 
   7   5   7      118.79      124.08      7.76 o 
   8   5   7       14.33       25.54     11.18 o 
  -9   6   7      242.37      290.92     13.78 o 
  -8   6   7        3.17        0.00      5.14 o 
  -7   6   7        0.66       -1.93      3.79 o 
  -6   6   7        0.00        0.22      3.52 o 
  -5   6   7      249.78      241.62      6.84 o 
  -4   6   7       37.31       40.78      3.31 o 
  -3   6   7      580.39      608.70      9.74 o 
  -2   6   7      354.87      360.94      6.25 o 
  -1   6   7      241.81      217.78      4.48 o 
   0   6   7       37.99       42.21      2.66 o 
   1   6   7      237.54      230.04      5.11 o 
   2   6   7       85.01       86.20      3.58 o 
   3   6   7       46.37       50.49      3.91 o 
   4   6   7       51.33       50.85      5.23 o 
   5   6   7       33.91       46.19     14.01 o 
   6   6   7        8.18       -2.29      4.87 o 
   7   6   7        0.62      -11.63      7.75 o 
   8   6   7       87.42       69.51     14.61 o 
  -9   7   7        8.53        3.04      8.61 o 
  -8   7   7       14.39       10.42      6.78 o 
  -7   7   7      243.98      277.07     10.74 o 
  -6   7   7       26.07       24.42      5.64 o 
  -5   7   7       61.57       52.36      4.65 o 
  -4   7   7      220.69      231.51      7.00 o 
  -3   7   7        1.89       -0.51      1.70 o 
  -2   7   7      368.23      355.07      7.17 o 
  -1   7   7      760.09      768.86     12.01 o 
   0   7   7        5.15        1.89      1.91 o 
   1   7   7       52.49       50.85      3.35 o 
   2   7   7      300.92      284.76     10.72 o 
   3   7   7        1.24       -1.20      2.41 o 
   4   7   7       45.76       59.83      6.88 o 
   5   7   7      433.21      413.60     23.53 o 
   6   7   7      149.92      138.54     14.78 o 
   7   7   7      163.03      176.89     17.06 o 
   8   7   7       56.90       65.82     14.58 o 
  -8   8   7       53.25       41.14      7.90 o 
  -7   8   7       38.59       48.49      7.50 o 
  -6   8   7        7.69       11.46      4.96 o 
  -5   8   7      167.06      183.11      8.20 o 
  -4   8   7       21.42       25.86      4.51 o 
  -3   8   7        0.30        0.88      2.79 o 
  -2   8   7       49.50       42.17      2.48 o 
  -1   8   7        6.80        6.43      2.34 o 
   0   8   7      144.03      153.04      5.07 o 
   1   8   7       10.28       14.13      2.48 o 
   2   8   7        1.17        2.07      2.27 o 
   3   8   7        3.44        5.26      3.41 o 
   4   8   7      125.80      118.70      9.47 o 
   5   8   7       56.62       46.41     10.64 o 
   6   8   7       41.23       49.81     10.83 o 
   7   8   7       89.13       92.77     14.49 o 
  -7   9   7       35.40       37.00      7.11 o 
  -6   9   7        7.73        2.79      5.68 o 
  -5   9   7        0.02       -0.05      4.42 o 
  -4   9   7      178.54      169.05      7.73 o 
  -3   9   7      163.43      155.90      7.01 o 
  -2   9   7      262.42      258.37     10.45 o 
  -1   9   7       55.30       66.78      6.12 o 
   0   9   7      273.82      274.35      8.98 o 
   1   9   7       53.88       34.26      4.45 o 
   2   9   7      169.34      145.86      7.37 o 
   3   9   7        1.69        0.00      4.04 o 
   4   9   7      172.19      131.91      9.31 o 
   5   9   7       11.87       -0.73      7.81 o 
   6   9   7        0.78       -3.53      7.72 o 
  -6  10   7        1.89       -5.42      5.66 o 
  -5  10   7        9.18        0.29      9.40 o 
  -4  10   7        3.23        1.96      4.41 o 
  -3  10   7        6.11        1.51      4.22 o 
  -2  10   7       72.50       92.87     11.29 o 
  -1  10   7      100.24      111.68      7.75 o 
   0  10   7        2.59       -7.89      5.96 o 
   1  10   7       47.10       36.88     13.34 o 
   2  10   7       10.82        9.91      3.83 o 
   3  10   7      260.89      244.04     13.57 o 
   4  10   7        0.25       -8.05      5.37 o 
   5  10   7        9.53       -3.37      7.34 o 
  -5  11   7        1.46        3.70      5.59 o 
  -4  11   7      107.72      104.15      7.91 o 
  -3  11   7       88.82      107.75      8.26 o 
  -2  11   7       21.70       25.72      7.76 o 
  -1  11   7       58.87       61.06      9.11 o 
   0  11   7       27.85       41.11      8.57 o 
   1  11   7       79.64       68.36      9.41 o 
   2  11   7      239.84      208.09      9.17 o 
   3  11   7      323.86      282.11     23.81 o 
   4  11   7      112.22       83.27     10.48 o 
  -3  12   7       13.88       13.00      8.47 o 
  -2  12   7       45.60       43.84     14.84 o 
  -1  12   7        1.26       -3.23      7.10 o 
   0  12   7        3.08        6.29      7.37 o 
   1  12   7       37.97       41.27      9.10 o 
   2  12   7       17.66        9.24      4.84 o 
 -10   0   8      100.66      117.20     10.34 o 
  -9   0   8       27.45       18.45      6.37 o 
  -8   0   8        9.44        6.66      6.65 o 
  -7   0   8        8.78       14.82      4.09 o 
  -6   0   8      105.84      131.36      8.26 o 
  -5   0   8        0.12       -2.19      2.66 o 
  -4   0   8      776.32      839.99     17.42 o 
  -3   0   8        0.14       -1.59      2.19 o 
  -2   0   8       82.39      105.44      4.16 o 
  -1   0   8      802.82     1060.93     20.11 o 
   0   0   8     1443.05     1455.32     21.58 o 
   1   0   8     2144.90     2092.06     39.17 o 
   2   0   8     3866.81     3890.37     75.00 o 
   3   0   8      343.02      357.36      8.75 o 
   4   0   8      527.43      550.89     20.50 o 
   5   0   8       11.00       13.50      4.04 o 
   6   0   8        8.05       12.68      5.01 o 
   7   0   8      116.24      124.02      8.10 o 
   8   0   8       24.08       24.46      7.58 o 
   9   0   8       56.91       60.71     11.23 o 
 -10   1   8        2.68       -3.43      4.54 o 
  -9   1   8        0.83       -2.31      4.05 o 
  -8   1   8       10.29       14.60      3.60 o 
  -7   1   8        7.29        0.83      2.56 o 
  -6   1   8       14.61       10.83      2.51 o 
  -5   1   8      249.51      219.69      5.27 o 
  -4   1   8      490.66      487.02      8.70 o 
  -3   1   8      659.87      723.77     10.05 o 
  -2   1   8      374.89      352.18      7.32 o 
  -1   1   8       18.40       17.30      1.66 o 
   0   1   8     1932.21     2003.87     22.35 o 
   1   1   8     3026.15     3286.25     39.27 o 
   2   1   8     3540.40     3890.94     49.34 o 
   3   1   8      558.58      588.10      9.36 o 
   4   1   8       53.63       57.28      3.18 o 
   5   1   8     1854.71     1804.53     27.33 o 
   6   1   8       12.18       13.23      3.82 o 
   7   1   8       84.61       87.90      5.08 o 
   8   1   8       61.19       66.71      5.93 o 
   9   1   8      154.17      162.87      9.28 o 
 -10   2   8       38.84       39.56      6.35 o 
  -9   2   8        1.24        1.52      4.14 o 
  -8   2   8      137.26      119.16      5.71 o 
  -7   2   8      151.27      122.38      5.00 o 
  -6   2   8       31.79       32.96      3.06 o 
  -5   2   8      544.85      556.29      9.32 o 
  -4   2   8      185.51      196.88      4.45 o 
  -3   2   8      688.86      618.05      8.90 o 
  -2   2   8       34.71       31.51      1.97 o 
  -1   2   8      564.36      554.23      7.84 o 
   0   2   8      974.69      997.24     13.38 o 
   1   2   8      111.37       94.99      2.51 o 
   2   2   8     1740.07     1786.17     21.95 o 
   3   2   8      313.59      320.93      6.03 o 
   4   2   8      111.71       96.18      4.87 o 
   5   2   8      454.52      462.45      9.24 o 
   6   2   8      536.43      583.06     11.65 o 
   7   2   8        6.04       -3.74      2.74 o 
   8   2   8       66.11       94.89      8.43 o 
   9   2   8       53.23       54.22      7.78 o 
 -10   3   8       19.87       16.10      5.91 o 
  -9   3   8        0.10        3.70      4.58 o 
  -8   3   8       91.96       73.78      5.45 o 
  -7   3   8       89.16      103.46      5.48 o 
  -6   3   8       82.79       73.41      3.61 o 
  -5   3   8       88.06      103.99      3.78 o 
  -4   3   8       34.07       53.38      2.90 o 
  -3   3   8      847.54      804.14     12.42 o 
  -2   3   8     1049.12     1104.02     14.93 o 
  -1   3   8       93.29      120.10      3.19 o 
   0   3   8      205.60      176.90      3.68 o 
   1   3   8      401.96      337.37      6.17 o 
   2   3   8      755.56      750.91     12.29 o 
   3   3   8      415.40      438.94      8.48 o 
   4   3   8        0.95        0.07      2.57 o 
   5   3   8        1.03       -4.26      2.84 o 
   6   3   8        2.39       -5.05      3.36 o 
   7   3   8      392.63      389.09     10.90 o 
   8   3   8      556.51      609.31     18.83 o 
   9   3   8       34.15       19.42      6.52 o 
 -10   4   8        2.20        3.96      6.61 o 
  -9   4   8        6.11       -3.13      4.84 o 
  -8   4   8       78.99       86.22      6.67 o 
  -7   4   8      160.73      168.12      8.81 o 
  -6   4   8        5.59        5.92      2.50 o 
  -5   4   8       73.27       53.85      3.42 o 
  -4   4   8      338.29      343.50      7.84 o 
  -3   4   8      123.13       84.80      3.40 o 
  -2   4   8       86.33       77.71      3.30 o 
  -1   4   8     1706.90     1757.49     21.38 o 
   0   4   8       11.60        9.75      1.87 o 
   1   4   8       89.99       79.06      3.62 o 
   2   4   8        4.38        6.55      1.62 o 
   3   4   8      652.64      681.41     13.85 o 
   4   4   8      304.66      342.92      9.14 o 
   5   4   8      217.87      195.06      6.99 o 
   6   4   8        0.08       -3.29      3.79 o 
   7   4   8       66.29       74.37      7.10 o 
   8   4   8       43.86       42.44      8.76 o 
   9   4   8       27.55       16.07     11.91 o 
  -9   5   8        7.09        0.09      5.95 o 
  -8   5   8        0.66       -1.22      3.98 o 
  -7   5   8       55.00       59.91      5.37 o 
  -6   5   8       81.11      106.79      5.96 o 
  -5   5   8        3.52        0.54      2.29 o 
  -4   5   8       97.61       98.20      3.79 o 
  -3   5   8      750.24      812.32     12.98 o 
  -2   5   8        2.37       -2.49      1.67 o 
  -1   5   8        7.45        2.32      1.68 o 
   0   5   8      323.43      296.22      5.57 o 
   1   5   8      576.52      531.58      9.41 o 
   2   5   8        3.93        6.75      2.20 o 
   3   5   8       24.28       22.34      4.10 o 
   4   5   8      240.36      251.67      8.80 o 
   5   5   8       11.59       -0.55      5.49 o 
   6   5   8       14.21        8.51      9.90 o 
   7   5   8       39.80       36.82      8.05 o 
   8   5   8       11.25       14.33     11.21 o 
  -9   6   8      103.49       90.33      9.90 o 
  -8   6   8        2.09       -5.00      8.11 o 
  -7   6   8      108.57      111.32      7.71 o 
  -6   6   8        4.09        2.77      3.59 o 
  -5   6   8        0.97       -4.60      3.07 o 
  -4   6   8       49.97       51.96      3.68 o 
  -3   6   8      309.83      292.19      7.06 o 
  -2   6   8       43.18       57.48      2.92 o 
  -1   6   8      327.87      373.83      6.49 o 
   0   6   8       18.74       20.71      2.40 o 
   1   6   8        2.94       -2.10      1.90 o 
   2   6   8       12.31       14.79      2.65 o 
   3   6   8      230.78      238.39      6.86 o 
   4   6   8       58.36       73.87      7.59 o 
   5   6   8      258.08      247.89     30.73 o 
   6   6   8       89.69       90.83      9.22 o 
   7   6   8        0.88        1.91      9.12 o 
   8   6   8      215.59      225.56     20.12 o 
  -8   7   8       26.86       28.99      7.73 o 
  -7   7   8        3.55       -0.57      4.88 o 
  -6   7   8        0.85       -6.14      4.09 o 
  -5   7   8       73.89       85.74      5.43 o 
  -4   7   8       37.39       28.54      3.38 o 
  -3   7   8       43.04       42.14      3.30 o 
  -2   7   8       49.36       53.05      4.16 o 
  -1   7   8       45.05       44.72      3.91 o 
   0   7   8      291.78      288.34      6.20 o 
   1   7   8      160.73      159.29      4.90 o 
   2   7   8       92.20       91.14      4.29 o 
   3   7   8       21.38       32.46      3.60 o 
   4   7   8       10.21        8.55      3.85 o 
   5   7   8      167.76      134.32     14.46 o 
   6   7   8       75.45      104.17     15.19 o 
   7   7   8        2.22       -7.72      9.50 o 
  -8   8   8        1.68        0.80      9.87 o 
  -7   8   8       79.76       74.20      8.23 o 
  -6   8   8       12.90       10.69      4.98 o 
  -5   8   8       40.13       37.94      5.51 o 
  -4   8   8      165.25      153.62      7.39 o 
  -3   8   8       20.61       20.21      3.31 o 
  -2   8   8       19.41       12.77      2.79 o 
  -1   8   8      118.81      115.24      5.31 o 
   0   8   8      119.71      132.89      5.00 o 
   1   8   8       26.94       19.96      2.59 o 
   2   8   8      207.22      186.56      6.68 o 
   3   8   8       30.71       31.83      4.53 o 
   4   8   8       81.79       65.54      8.30 o 
   5   8   8      442.39      378.42     22.79 o 
   6   8   8       42.03       34.31     10.61 o 
   7   8   8       75.31       70.97     13.95 o 
  -7   9   8        0.18       -2.62      6.10 o 
  -6   9   8       15.38        7.97      5.99 o 
  -5   9   8       51.70       47.23      6.05 o 
  -4   9   8        5.31        3.56      4.31 o 
  -3   9   8       24.87       24.33      4.42 o 
  -2   9   8      105.98       97.98      5.62 o 
  -1   9   8       32.83       34.45      5.45 o 
   0   9   8       28.36       31.43      4.50 o 
   1   9   8       84.49       85.55      9.59 o 
   2   9   8      324.95      293.32      9.60 o 
   3   9   8        1.51        1.93      4.40 o 
   4   9   8      192.54      181.82     11.57 o 
   5   9   8        0.43       -1.05      7.46 o 
   6   9   8       11.65       13.06      8.93 o 
  -6  10   8        3.31       -4.31      5.95 o 
  -5  10   8        5.90        2.05      5.41 o 
  -4  10   8       90.54      100.13      7.74 o 
  -3  10   8       22.03       20.48      4.96 o 
  -2  10   8       75.84       75.24      6.18 o 
  -1  10   8        6.46        6.44      6.46 o 
   0  10   8       90.64       73.69     10.45 o 
   1  10   8       30.71       23.35      7.57 o 
   2  10   8       10.31        6.97      4.09 o 
   3  10   8        6.68        8.49      4.55 o 
   4  10   8       12.37       -5.37      6.48 o 
   5  10   8        2.44       -3.97      7.62 o 
  -5  11   8        0.03       -7.51      5.33 o 
  -4  11   8        3.21        0.15      5.28 o 
  -3  11   8       81.85       90.30      7.15 o 
  -2  11   8       34.45       30.12      8.44 o 
  -1  11   8       25.97       21.95      8.00 o 
   0  11   8      140.99      138.14     12.22 o 
   1  11   8        7.21       -3.61      7.22 o 
   2  11   8       20.52        5.64      4.68 o 
   3  11   8      137.58      119.38      9.73 o 
   4  11   8        4.33        7.91      7.08 o 
  -3  12   8        0.00        3.59     10.36 o 
  -2  12   8        1.28       -2.11      7.43 o 
  -1  12   8        0.07      -10.38      7.09 o 
   0  12   8       46.40       61.78     10.17 o 
   1  12   8        4.34        3.27      7.17 o 
 -10   1   9        0.99       -2.48      4.55 o 
  -9   1   9       10.74        7.28      4.42 o 
  -8   1   9      103.65      102.18      5.53 o 
  -7   1   9      137.56      151.57      6.07 o 
  -6   1   9      119.00      102.07      4.33 o 
  -5   1   9        2.61       -0.03      2.07 o 
  -4   1   9      158.30      143.31      4.45 o 
  -3   1   9      169.35      164.33      3.99 o 
  -2   1   9      142.29      132.01      4.03 o 
  -1   1   9     1323.35     1286.68     15.14 o 
   0   1   9     8079.18     8824.39     97.62 o 
   1   1   9      174.41      255.33      5.96 o 
   2   1   9      405.23      377.78      6.97 o 
   3   1   9      567.59      629.04     12.82 o 
   4   1   9       42.43       41.09      3.51 o 
   5   1   9       42.44       46.31      3.80 o 
   6   1   9     1466.14     1502.29     23.91 o 
   7   1   9       51.06       56.91      6.24 o 
   8   1   9       18.15       21.64      5.00 o 
   9   1   9       30.70       28.35      7.08 o 
 -10   2   9        0.15       -7.51      5.01 o 
  -9   2   9       41.11       49.05      5.53 o 
  -8   2   9       13.63       15.49      3.82 o 
  -7   2   9      619.15      696.94     12.74 o 
  -6   2   9        0.98       -3.37      2.25 o 
  -5   2   9       31.17       22.29      2.55 o 
  -4   2   9      394.37      368.75      6.50 o 
  -3   2   9      302.44      283.42      5.61 o 
  -2   2   9      847.23      858.35     11.47 o 
  -1   2   9      123.62      136.92      3.68 o 
   0   2   9     1428.26     1498.44     18.93 o 
   1   2   9      226.51      292.45      5.05 o 
   2   2   9      490.47      432.30      6.78 o 
   3   2   9      417.02      420.95      6.75 o 
   4   2   9        0.72       -1.58      2.40 o 
   5   2   9       19.14       18.31      3.21 o 
   6   2   9       36.87       35.82      4.18 o 
   7   2   9      267.19      248.36      8.58 o 
   8   2   9      307.22      326.03     13.35 o 
   9   2   9        4.09       -0.62      5.96 o 
 -10   3   9        3.49        4.78      5.56 o 
  -9   3   9       29.86       31.75      5.08 o 
  -8   3   9       34.21       31.74      4.27 o 
  -7   3   9        1.31       -4.49      2.99 o 
  -6   3   9        3.23       -0.86      2.52 o 
  -5   3   9       28.56       32.14      2.96 o 
  -4   3   9      868.19      899.25     13.22 o 
  -3   3   9       50.65       61.75      2.67 o 
  -2   3   9      216.64      216.75      4.31 o 
  -1   3   9        7.38        5.26      1.76 o 
   0   3   9       17.84       14.14      1.76 o 
   1   3   9        1.31        6.07      1.53 o 
   2   3   9      198.21      186.42      4.99 o 
   3   3   9       91.03       82.99      3.68 o 
   4   3   9      215.43      227.30      6.98 o 
   5   3   9      558.60      553.91     22.42 o 
   6   3   9      366.44      375.45     10.06 o 
   7   3   9      186.99      182.13     15.51 o 
   8   3   9       42.78       54.74      7.27 o 
 -10   4   9       23.40       25.76     15.44 o 
  -9   4   9       23.27       13.55      5.49 o 
  -8   4   9      138.23      133.73      8.75 o 
  -7   4   9       47.33       23.24      7.94 o 
  -6   4   9       36.28       32.56      3.02 o 
  -5   4   9        6.40       12.99      2.47 o 
  -4   4   9      272.56      261.35      6.86 o 
  -3   4   9     1099.90     1053.64     16.04 o 
  -2   4   9        7.62        2.91      1.90 o 
  -1   4   9      171.30      186.58      4.39 o 
   0   4   9       26.45       25.90      2.24 o 
   1   4   9       28.96       24.65      2.33 o 
   2   4   9       47.70       61.72      3.96 o 
   3   4   9      293.24      290.84      6.89 o 
   4   4   9      102.07      102.27      4.82 o 
   5   4   9      801.08      750.67     24.80 o 
   6   4   9      149.11      144.03      8.00 o 
   7   4   9        0.01        0.62      4.88 o 
   8   4   9       91.45       83.76     10.84 o 
  -9   5   9       36.60       35.48      7.11 o 
  -8   5   9        9.73        3.17      4.19 o 
  -7   5   9      136.29      133.92      7.00 o 
  -6   5   9       10.98        3.11      3.74 o 
  -5   5   9      175.02      180.63      5.50 o 
  -4   5   9       79.81       70.52      3.44 o 
  -3   5   9      128.77      140.62      5.03 o 
  -2   5   9       47.36       62.12      3.33 o 
  -1   5   9        0.10        1.48      1.72 o 
   0   5   9      969.10      960.51     13.52 o 
   1   5   9        2.48        2.30      2.46 o 
   2   5   9       65.83       57.78      3.68 o 
   3   5   9      148.06      149.01      5.17 o 
   4   5   9     1554.58     1539.50     32.06 o 
   5   5   9      132.81      133.10     10.87 o 
   6   5   9      731.61      733.83     26.01 o 
   7   5   9      167.20      174.79     17.37 o 
   8   5   9        1.73       -4.54     11.31 o 
  -9   6   9        5.36        4.94     12.36 o 
  -8   6   9        5.12       -4.72      6.34 o 
  -7   6   9       54.31       67.29      6.61 o 
  -6   6   9       51.70       51.52      5.13 o 
  -5   6   9        4.12        0.50      3.39 o 
  -4   6   9       70.83       69.94      4.17 o 
  -3   6   9        3.45        0.90      2.42 o 
  -2   6   9        0.47       -1.23      2.22 o 
  -1   6   9      541.35      535.13      9.52 o 
   0   6   9       24.23       13.98      2.23 o 
   1   6   9        4.98        7.86      2.54 o 
   2   6   9      228.36      226.54      6.75 o 
   3   6   9        2.09       -2.22      2.71 o 
   4   6   9      298.59      296.78     12.75 o 
   5   6   9       21.05       15.70      6.57 o 
   6   6   9        3.20       12.90     10.36 o 
   7   6   9      196.03      205.15     19.70 o 
  -8   7   9       59.83       59.13      8.58 o 
  -7   7   9        1.23       -4.33      5.82 o 
  -6   7   9        0.48       -6.63      4.42 o 
  -5   7   9       91.22      118.79      9.69 o 
  -4   7   9       18.35       20.71      3.82 o 
  -3   7   9      271.12      263.76      6.93 o 
  -2   7   9      291.17      312.92      6.92 o 
  -1   7   9       16.28       16.09      2.67 o 
   0   7   9        1.46        5.19      2.11 o 
   1   7   9        0.93        0.79      2.44 o 
   2   7   9       55.79       55.51      3.84 o 
   3   7   9      211.98      182.65      6.51 o 
   4   7   9       60.64       41.72      6.28 o 
   5   7   9        1.74       -2.79      6.42 o 
   6   7   9      147.63      133.04     16.30 o 
   7   7   9        9.15       20.84     11.88 o 
  -8   8   9       36.08       41.61      8.32 o 
  -7   8   9       25.10       21.68      6.76 o 
  -6   8   9       70.67       81.55      8.17 o 
  -5   8   9      217.22      228.38      9.53 o 
  -4   8   9        3.42       -5.91      3.94 o 
  -3   8   9        9.71        7.41      3.82 o 
  -2   8   9       52.84       56.03      4.18 o 
  -1   8   9      113.90      128.40      5.08 o 
   0   8   9      369.85      381.62      9.22 o 
   1   8   9       55.88       61.42      5.63 o 
   2   8   9       94.08       93.19      8.17 o 
   3   8   9      330.08      300.53     24.61 o 
   4   8   9       15.24        7.68      6.54 o 
   5   8   9       96.50      100.59     14.07 o 
   6   8   9        2.40       -5.40      8.32 o 
  -7   9   9       76.68       90.21      9.16 o 
  -6   9   9        6.56        7.02      5.97 o 
  -5   9   9       24.09       21.92      6.08 o 
  -4   9   9       31.58       42.45      8.53 o 
  -3   9   9       12.01        8.04      4.14 o 
  -2   9   9        1.15        2.54      3.25 o 
  -1   9   9        3.16        5.77      3.34 o 
   0   9   9       92.05       80.70      5.53 o 
   1   9   9      175.23      148.47      9.65 o 
   2   9   9      167.36      141.82      7.29 o 
   3   9   9        2.44       -6.58      4.52 o 
   4   9   9        4.79        4.55      5.92 o 
   5   9   9       11.25       -3.18      8.23 o 
  -6  10   9        2.17       -8.29      5.53 o 
  -5  10   9        1.04        0.73      5.50 o 
  -4  10   9       48.01       42.62      6.34 o 
  -3  10   9        2.01        0.03      6.00 o 
  -2  10   9        1.77        1.62      4.10 o 
  -1  10   9       32.76       35.32      8.75 o 
   0  10   9       49.31       46.29      5.64 o 
   1  10   9        5.03        2.71      4.40 o 
   2  10   9       16.08       15.99      4.61 o 
   3  10   9        2.00       -3.41      5.30 o 
   4  10   9        0.75       -1.86      5.97 o 
  -4  11   9       40.90       39.41      6.53 o 
  -3  11   9       34.80       30.57      5.69 o 
  -2  11   9       42.22       39.17      5.36 o 
  -1  11   9        0.12        9.37      8.70 o 
   0  11   9      454.93      484.13     21.06 o 
   1  11   9      312.48      240.70     15.08 o 
   2  11   9       61.75       39.81      7.28 o 
   3  11   9      159.49      138.19     12.90 o 
  -2  12   9        0.62        4.48     11.02 o 
  -1  12   9        0.06      -10.33     16.42 o 
   0  12   9        2.47       -4.72      7.63 o 
 -10   0  10       16.24        3.14      6.95 o 
  -9   0  10        2.17       -6.36      6.09 o 
  -8   0  10       16.03        6.25      5.78 o 
  -7   0  10      280.60      320.53     10.57 o 
  -6   0  10        0.94       -2.49      3.35 o 
  -5   0  10      408.29      420.31     11.27 o 
  -4   0  10        7.91        0.43      2.72 o 
  -3   0  10        0.84        0.88      3.19 o 
  -2   0  10      439.70      418.96     10.24 o 
  -1   0  10      143.89      189.57      7.51 o 
   0   0  10     3405.79     3515.46     60.10 o 
   1   0  10      646.14      654.26     15.75 o 
   2   0  10      402.72      395.40     11.09 o 
   3   0  10      718.78      773.38     18.35 o 
   4   0  10      202.34      175.72      6.60 o 
   5   0  10       26.73       33.37      4.98 o 
   6   0  10     1402.37     1429.80     37.67 o 
   7   0  10       55.68       53.04     15.20 o 
   8   0  10      335.58      352.65     17.18 o 
 -10   1  10        0.07       -1.10      5.35 o 
  -9   1  10        2.19       -5.05      4.16 o 
  -8   1  10        0.69       -2.81      3.35 o 
  -7   1  10        2.45        6.78      3.27 o 
  -6   1  10        0.25       -0.50      2.43 o 
  -5   1  10       42.49       35.65      3.00 o 
  -4   1  10      413.58      415.59      8.17 o 
  -3   1  10      160.27      145.56      4.19 o 
  -2   1  10      119.39      114.45      3.71 o 
  -1   1  10      216.79      272.73      5.44 o 
   0   1  10        0.76       11.59      4.28 o 
   1   1  10      672.53      752.00     11.66 o 
   2   1  10        3.45       -0.32      2.20 o 
   3   1  10      510.51      495.53      8.63 o 
   4   1  10       24.12       24.86      2.65 o 
   5   1  10      372.60      391.33      8.83 o 
   6   1  10      217.09      250.38      7.41 o 
   7   1  10       92.36       93.30      7.23 o 
   8   1  10       41.19       27.22      5.87 o 
 -10   2  10        0.24       -4.34      5.15 o 
  -9   2  10        4.61        4.16      5.12 o 
  -8   2  10       19.43       16.15      3.88 o 
  -7   2  10        0.22       -4.50      3.00 o 
  -6   2  10        1.67       -1.90      2.39 o 
  -5   2  10        0.39       -3.27      2.18 o 
  -4   2  10       52.01       49.59      3.19 o 
  -3   2  10      707.90      648.78     10.19 o 
  -2   2  10     2073.31     2018.19     24.56 o 
  -1   2  10      263.80      303.61      5.46 o 
   0   2  10       35.26       36.72      2.24 o 
   1   2  10        1.77       -1.05      1.72 o 
   2   2  10      792.08      795.87     10.58 o 
   3   2  10        0.92        5.22      1.86 o 
   4   2  10      774.63      832.84     12.78 o 
   5   2  10       24.08       25.85      4.62 o 
   6   2  10        0.10       -0.09      4.15 o 
   7   2  10       20.73       23.50      5.40 o 
   8   2  10      308.99      323.14     20.52 o 
 -10   3  10        9.65       -3.66      7.70 o 
  -9   3  10       36.27       35.84      5.04 o 
  -8   3  10       21.25       30.10      5.84 o 
  -7   3  10        6.93        3.92      3.14 o 
  -6   3  10      187.79      199.25      6.25 o 
  -5   3  10       68.03       80.80      3.84 o 
  -4   3  10      248.08      240.75      5.21 o 
  -3   3  10        7.26        1.29      1.87 o 
  -2   3  10       11.71       -0.09      1.51 o 
  -1   3  10      673.31      686.96     10.38 o 
   0   3  10     1381.59     1456.87     18.00 o 
   1   3  10       92.32       92.99      3.05 o 
   2   3  10       79.18       84.56      6.76 o 
   3   3  10      111.29      117.09      4.43 o 
   4   3  10      273.57      281.82      7.10 o 
   5   3  10     1980.16     2051.17     50.62 o 
   6   3  10       64.25       61.07      6.05 o 
   7   3  10        0.66        1.82      5.95 o 
   8   3  10        0.01       -6.39      5.20 o 
  -9   4  10        1.74       -6.06      4.64 o 
  -8   4  10       84.06      101.65      9.80 o 
  -7   4  10       62.83       66.02      5.15 o 
  -6   4  10       20.40       15.30      3.09 o 
  -5   4  10       63.38       74.60      3.92 o 
  -4   4  10       36.70       22.98      2.42 o 
  -3   4  10      255.37      238.58      5.42 o 
  -2   4  10      323.98      306.20      6.21 o 
  -1   4  10        2.85        8.88      2.46 o 
   0   4  10       18.90       22.80      2.20 o 
   1   4  10      251.65      269.25      5.55 o 
   2   4  10       64.22       67.59      4.23 o 
   3   4  10       89.99       77.37      5.15 o 
   4   4  10      347.58      335.42      8.55 o 
   5   4  10      912.22      942.97     17.85 o 
   6   4  10      156.32      143.77     13.07 o 
   7   4  10      301.10      308.66     12.02 o 
   8   4  10        9.74       14.03      5.82 o 
  -9   5  10        0.91       -2.84      5.93 o 
  -8   5  10       17.75       26.50      6.05 o 
  -7   5  10        2.06        6.36      4.26 o 
  -6   5  10       86.26       75.85      5.68 o 
  -5   5  10        1.30        0.36      3.31 o 
  -4   5  10       25.73       17.74      2.58 o 
  -3   5  10       88.24       88.82      5.20 o 
  -2   5  10        5.13        3.95      2.32 o 
  -1   5  10      773.39      766.54     12.37 o 
   0   5  10        1.88       -2.22      2.01 o 
   1   5  10      157.51      171.66      7.47 o 
   2   5  10      109.49      117.39      4.87 o 
   3   5  10      375.35      377.65      9.22 o 
   4   5  10       28.16        7.43      5.11 o 
   5   5  10       26.25       25.32      4.99 o 
   6   5  10       74.56       95.28     29.07 o 
   7   5  10       29.09       34.79     12.90 o 
  -9   6  10        0.63      -13.91     10.96 o 
  -8   6  10       42.71       38.40      7.79 o 
  -7   6  10        0.06        2.36      7.27 o 
  -6   6  10        0.40       -0.50      3.79 o 
  -5   6  10       36.45       37.77      5.71 o 
  -4   6  10      163.47      169.67      6.69 o 
  -3   6  10      246.49      224.27      6.51 o 
  -2   6  10      107.57      124.16      4.98 o 
  -1   6  10      403.05      381.74      7.15 o 
   0   6  10      776.41      758.34     12.26 o 
   1   6  10       10.91       14.57      2.95 o 
   2   6  10      108.30      106.07      5.10 o 
   3   6  10      133.59      115.11      7.29 o 
   4   6  10       27.23       26.91      4.81 o 
   5   6  10        9.11        1.10      4.28 o 
   6   6  10       94.92      131.44     17.25 o 
   7   6  10       13.33        2.83     11.37 o 
  -8   7  10       20.09        4.81      7.11 o 
  -7   7  10        0.01       -2.75      7.28 o 
  -6   7  10       34.92       31.31      5.75 o 
  -5   7  10        0.20       -0.71      4.40 o 
  -4   7  10        0.94        2.24      3.34 o 
  -3   7  10       19.16       29.86      3.95 o 
  -2   7  10      147.18      130.63      5.15 o 
  -1   7  10        4.30        3.77      2.59 o 
   0   7  10      108.93       97.40      4.21 o 
   1   7  10      115.47      127.18      5.21 o 
   2   7  10      176.28      173.54      8.14 o 
   3   7  10       57.94       50.53      6.12 o 
   4   7  10      238.42      204.41     10.94 o 
   5   7  10      163.31      162.82      9.78 o 
   6   7  10       23.93       32.97     12.10 o 
   7   7  10      408.29      439.27     29.09 o 
  -7   8  10       42.98       35.36      7.82 o 
  -6   8  10        9.20        8.10      6.19 o 
  -5   8  10        0.11        4.87      4.86 o 
  -4   8  10        5.87       -3.08      4.15 o 
  -3   8  10      166.52      158.36      7.52 o 
  -2   8  10       17.83       20.04      5.16 o 
  -1   8  10      363.88      345.63     11.87 o 
   0   8  10       99.52       83.43     10.44 o 
   1   8  10       51.12       39.16      5.00 o 
   2   8  10        6.29        5.21      4.11 o 
   3   8  10       15.76       11.16      7.96 o 
   4   8  10        2.55       -0.77      6.34 o 
   5   8  10       90.14       85.37     12.90 o 
   6   8  10       60.09       39.84     13.44 o 
  -6   9  10        2.80       -4.30      6.05 o 
  -5   9  10        2.19        0.92      5.70 o 
  -4   9  10       10.07       12.95      4.86 o 
  -3   9  10       48.80       41.89      5.33 o 
  -2   9  10       77.58       77.61      7.24 o 
  -1   9  10       41.78       32.75      5.41 o 
   0   9  10       28.26       33.75      4.95 o 
   1   9  10      150.48      131.52      8.89 o 
   2   9  10      164.26      139.91      7.52 o 
   3   9  10      170.01      163.60     11.67 o 
   4   9  10        4.10        1.06      6.38 o 
   5   9  10        9.16       15.25     10.04 o 
  -5  10  10       60.68       67.54      7.85 o 
  -4  10  10        4.92        5.49      4.90 o 
  -3  10  10      158.64      180.79      9.37 o 
  -2  10  10       11.25       11.44      5.11 o 
  -1  10  10        8.52       10.83      4.89 o 
   0  10  10        3.84       10.37      4.98 o 
   1  10  10      128.87      140.01      8.91 o 
   2  10  10       63.82       48.66      8.03 o 
   3  10  10       85.71       64.16      9.07 o 
   4  10  10       23.39       13.76      9.02 o 
  -4  11  10       67.35       90.31      8.21 o 
  -3  11  10        0.03       -0.34      5.04 o 
  -2  11  10       31.17       40.85      6.00 o 
  -1  11  10      232.16      233.15     10.54 o 
   0  11  10      102.72       98.88      8.17 o 
   1  11  10       87.07       76.32      8.06 o 
   2  11  10       42.35       24.30      8.48 o 
 -10   1  11       43.04       45.94      7.54 o 
  -9   1  11      127.47      141.22      7.71 o 
  -8   1  11       18.12       13.12      4.41 o 
  -7   1  11       84.79      124.87      5.72 o 
  -6   1  11       22.37       16.09      2.98 o 
  -5   1  11      312.01      290.97      6.54 o 
  -4   1  11       30.60       32.24      2.93 o 
  -3   1  11      429.94      414.05      7.58 o 
  -2   1  11       17.09       22.72      2.67 o 
  -1   1  11     1345.63     1363.04     18.46 o 
   0   1  11     2053.46     2094.21     28.17 o 
   1   1  11        4.95        0.09      2.21 o 
   2   1  11      158.14      212.58      5.15 o 
   3   1  11       99.97       90.65      3.91 o 
   4   1  11      252.04      243.09      5.67 o 
   5   1  11       55.26       49.25      4.22 o 
   6   1  11      493.16      524.43     15.75 o 
   7   1  11       90.09       90.40      7.37 o 
   8   1  11       39.09       26.62      5.95 o 
 -10   2  11       12.03       10.25     11.79 o 
  -9   2  11        3.06        3.42      5.12 o 
  -8   2  11       28.40       34.34      4.50 o 
  -7   2  11      151.42      140.35      5.92 o 
  -6   2  11        3.51       -3.61      2.41 o 
  -5   2  11       49.06       52.21      3.55 o 
  -4   2  11      106.20      102.32      4.07 o 
  -3   2  11      107.65      111.40      4.03 o 
  -2   2  11       72.85       79.26      3.39 o 
  -1   2  11        2.42       -2.05      1.82 o 
   0   2  11      836.48      749.42     10.41 o 
   1   2  11      368.00      364.84      9.86 o 
   2   2  11      212.79      219.75      6.30 o 
   3   2  11     1271.37     1295.69     18.60 o 
   4   2  11      502.22      495.77      9.95 o 
   5   2  11        0.64       -3.19      2.94 o 
   6   2  11       10.65        2.85      4.50 o 
   7   2  11       55.67       59.80      9.59 o 
   8   2  11        1.24       -0.42      5.55 o 
  -9   3  11        8.53       12.04      4.57 o 
  -8   3  11       22.35        8.10      4.07 o 
  -7   3  11        9.47        0.58      3.23 o 
  -6   3  11        5.42        3.55      2.93 o 
  -5   3  11      249.41      246.83      6.41 o 
  -4   3  11       48.19       53.22      2.99 o 
  -3   3  11      179.94      174.56      4.37 o 
  -2   3  11        4.46        2.79      2.02 o 
  -1   3  11       68.15       72.44      2.96 o 
   0   3  11        0.71        0.74      1.85 o 
   1   3  11      165.10      165.59      4.41 o 
   2   3  11       30.30       35.56      2.61 o 
   3   3  11      154.44      161.44      5.31 o 
   4   3  11       87.14       87.76      7.19 o 
   5   3  11      317.49      339.97      8.97 o 
   6   3  11       88.87      100.31      6.77 o 
   7   3  11       43.84       42.06      6.67 o 
   8   3  11      178.07      176.82     14.57 o 
  -9   4  11       20.99       12.93      5.26 o 
  -8   4  11        5.60        4.74      3.97 o 
  -7   4  11        0.03       -4.32      2.88 o 
  -6   4  11       33.44       34.58      3.70 o 
  -5   4  11       81.67       60.40      3.84 o 
  -4   4  11        1.04        3.52      2.14 o 
  -3   4  11      149.32      129.00      4.21 o 
  -2   4  11      392.48      379.05      7.76 o 
  -1   4  11      549.53      572.81     10.05 o 
   0   4  11        4.06       -1.33      2.26 o 
   1   4  11      112.60      110.73      4.09 o 
   2   4  11      678.23      649.18     14.82 o 
   3   4  11      562.26      561.47     13.79 o 
   4   4  11        9.73       15.74      5.39 o 
   5   4  11       14.41       19.06      3.72 o 
   6   4  11       67.40       76.33      6.96 o 
   7   4  11      396.06      377.89     16.42 o 
  -9   5  11        0.79      -10.52      7.47 o 
  -8   5  11       20.04       15.93      5.88 o 
  -7   5  11        0.70       -3.59      4.15 o 
  -6   5  11      206.25      171.87      7.48 o 
  -5   5  11        0.00        2.50      3.58 o 
  -4   5  11        2.68       -0.49      2.69 o 
  -3   5  11        0.62        2.62      2.52 o 
  -2   5  11      175.28      163.31      5.10 o 
  -1   5  11      439.06      433.74      8.40 o 
   0   5  11       32.73       24.90      2.79 o 
   1   5  11       63.16       76.27      4.38 o 
   2   5  11     2619.10     2652.76     48.02 o 
   3   5  11     4588.17     4800.41     83.08 o 
   4   5  11      920.35      961.89     20.95 o 
   5   5  11      223.20      240.58      9.50 o 
   6   5  11      227.24      226.21     21.47 o 
   7   5  11       38.09       23.29     13.09 o 
  -8   6  11       22.75       26.83      8.30 o 
  -7   6  11       20.50        8.43      6.38 o 
  -6   6  11        6.18       10.86      4.40 o 
  -5   6  11       44.87       52.11      5.03 o 
  -4   6  11       10.40       17.01      3.96 o 
  -3   6  11      185.05      200.41      7.21 o 
  -2   6  11       51.33       49.96      3.57 o 
  -1   6  11       48.15       59.37      3.65 o 
   0   6  11       45.22       60.38      3.48 o 
   1   6  11       39.48       52.06      3.54 o 
   2   6  11       28.06       30.42      3.89 o 
   3   6  11       67.18       67.38      9.66 o 
   4   6  11       87.30       93.78      8.40 o 
   5   6  11       70.78       78.44      6.67 o 
   6   6  11       57.83       43.02     13.98 o 
   7   6  11       35.73       26.34     12.71 o 
  -8   7  11       33.89       36.53      8.40 o 
  -7   7  11       10.85        0.44      6.37 o 
  -6   7  11       16.40        9.76      5.39 o 
  -5   7  11        9.83       13.02      5.11 o 
  -4   7  11       47.06       22.15      4.31 o 
  -3   7  11      195.21      215.09      7.63 o 
  -2   7  11      189.82      217.00      7.54 o 
  -1   7  11       12.96       13.00      3.53 o 
   0   7  11        1.26        1.15      2.75 o 
   1   7  11      154.76      173.96      6.22 o 
   2   7  11        7.46        3.71      4.33 o 
   3   7  11     1392.36     1303.06     35.25 o 
   4   7  11       84.43       82.59      7.87 o 
   5   7  11       18.23       20.69      6.25 o 
   6   7  11       20.95       31.64     13.15 o 
  -7   8  11        0.61        2.34      6.68 o 
  -6   8  11       54.00       43.46      7.48 o 
  -5   8  11      260.63      253.59     10.39 o 
  -4   8  11       42.19       50.09      6.45 o 
  -3   8  11        6.29        1.55      4.32 o 
  -2   8  11      308.17      331.26     10.79 o 
  -1   8  11      120.54      129.61      6.58 o 
   0   8  11      281.57      293.49     11.57 o 
   1   8  11      187.29      202.51      8.45 o 
   2   8  11       36.90       28.70     10.50 o 
   3   8  11       37.67       31.40     17.11 o 
   4   8  11        8.06        0.48      6.96 o 
   5   8  11       32.79       24.67      8.47 o 
  -6   9  11        6.44        2.48      6.52 o 
  -5   9  11       16.73       17.21      6.19 o 
  -4   9  11        6.94        3.72      5.47 o 
  -3   9  11      438.24      409.38     12.80 o 
  -2   9  11       94.83      100.68      7.70 o 
  -1   9  11      158.77      166.33      9.93 o 
   0   9  11      577.89      550.10     14.46 o 
   1   9  11        0.02       -2.09      4.29 o 
   2   9  11        3.58       -4.12      6.09 o 
   3   9  11       12.25       14.42      7.15 o 
   4   9  11      140.85      123.52     11.86 o 
  -5  10  11        0.00       -2.25      5.61 o 
  -4  10  11        2.21       -1.54      5.57 o 
  -3  10  11       50.51       52.95      6.98 o 
  -2  10  11      168.23      162.49     15.98 o 
  -1  10  11      134.58      147.31     10.01 o 
   0  10  11        5.19        4.17      5.38 o 
   1  10  11       62.48       65.95     11.13 o 
   2  10  11        1.40       -7.68      7.07 o 
   3  10  11        6.93        1.08      8.32 o 
  -3  11  11       80.74       76.24      7.94 o 
  -2  11  11       30.83       43.48      8.88 o 
  -1  11  11      124.17      110.01      8.82 o 
   0  11  11      542.70      504.09     21.41 o 
   1  11  11       47.25       45.72      8.13 o 
  -9   0  12       30.36       15.29      7.16 o 
  -8   0  12       16.64       25.55      7.16 o 
  -7   0  12       13.53        9.01      4.72 o 
  -6   0  12      260.46      239.53      9.06 o 
  -5   0  12      133.32      120.93      7.44 o 
  -4   0  12      179.22      171.20      6.36 o 
  -3   0  12        6.93        4.98      3.56 o 
  -2   0  12      183.13      189.34      8.40 o 
  -1   0  12      337.25      346.72     11.28 o 
   0   0  12        1.36       -1.96      3.06 o 
   1   0  12        6.74        5.33      3.70 o 
   2   0  12      133.73      137.86      7.13 o 
   3   0  12       14.14       -0.58      4.08 o 
   4   0  12       80.34       69.75      5.27 o 
   5   0  12      116.15      123.39     15.21 o 
   6   0  12      487.62      454.67     19.07 o 
   7   0  12       68.64       66.12      9.64 o 
   8   0  12       29.20       24.57      9.09 o 
  -9   1  12        7.94        7.85      5.84 o 
  -8   1  12        0.02       -3.73      4.16 o 
  -7   1  12        4.38        0.18      3.43 o 
  -6   1  12       18.15       10.59      3.12 o 
  -5   1  12        0.22       -1.05      2.39 o 
  -4   1  12        1.93        0.60      2.45 o 
  -3   1  12        0.07       -2.28      2.50 o 
  -2   1  12      422.03      481.09      9.07 o 
  -1   1  12       30.70       35.94      3.44 o 
   0   1  12       61.42       78.26      3.62 o 
   1   1  12      557.98      564.94     11.72 o 
   2   1  12        0.99        0.47      2.60 o 
   3   1  12       69.82       87.38      4.01 o 
   4   1  12        5.78        1.92      2.82 o 
   5   1  12       18.20        6.03      3.53 o 
   6   1  12        2.09        0.12      4.55 o 
   7   1  12        7.61        5.95      4.86 o 
   8   1  12        4.05        2.70     11.79 o 
  -9   2  12       77.70       89.78      7.50 o 
  -8   2  12        1.70        0.05      3.90 o 
  -7   2  12       47.77       52.99      4.38 o 
  -6   2  12       26.76       24.31      3.55 o 
  -5   2  12      179.89      167.20      5.27 o 
  -4   2  12       97.79       88.56      4.37 o 
  -3   2  12       49.25       64.49      3.77 o 
  -2   2  12     1237.47     1215.92     15.13 o 
  -1   2  12       39.29       39.56      3.18 o 
   0   2  12      243.86      248.15      5.61 o 
   1   2  12      249.95      269.65      6.60 o 
   2   2  12       75.44       68.93      3.56 o 
   3   2  12       50.75       51.94      4.46 o 
   4   2  12      270.66      291.48      9.91 o 
   5   2  12        5.34        1.06      3.91 o 
   6   2  12      383.45      374.43     11.98 o 
   7   2  12        7.37        8.61     12.54 o 
  -9   3  12       17.38       26.52      5.00 o 
  -8   3  12       15.11       16.33      4.48 o 
  -7   3  12        4.88       -3.63      3.54 o 
  -6   3  12       65.77       61.81      4.22 o 
  -5   3  12      427.32      424.98      8.92 o 
  -4   3  12       11.87       10.64      2.74 o 
  -3   3  12      160.35      151.54      4.26 o 
  -2   3  12       13.60       16.81      2.48 o 
  -1   3  12       27.33       29.68      2.46 o 
   0   3  12       31.75       30.49      2.51 o 
   1   3  12      360.17      372.00      7.53 o 
   2   3  12      279.77      319.16      7.51 o 
   3   3  12      302.97      292.26      7.79 o 
   4   3  12       47.04       44.16      4.03 o 
   5   3  12        1.39       -2.77      4.03 o 
   6   3  12      159.73      160.25      9.23 o 
   7   3  12       11.69       15.93      6.01 o 
  -9   4  12       28.58       20.91      5.54 o 
  -8   4  12       17.87       20.40      4.52 o 
  -7   4  12        1.17       -4.98      3.32 o 
  -6   4  12       27.83       18.25      3.56 o 
  -5   4  12       10.86        4.62      3.84 o 
  -4   4  12        8.41       13.93      2.37 o 
  -3   4  12       47.95       58.30      3.86 o 
  -2   4  12       53.76       46.98      5.36 o 
  -1   4  12       41.85       40.95      3.33 o 
   0   4  12      189.77      185.26      5.46 o 
   1   4  12      141.58      140.68      5.35 o 
   2   4  12      267.71      253.47      9.34 o 
   3   4  12      646.22      626.52     15.09 o 
   4   4  12      139.47      148.08      5.86 o 
   5   4  12       50.79       46.26      5.21 o 
   6   4  12       75.55       70.45      6.88 o 
   7   4  12       16.13       10.73      8.84 o 
  -8   5  12       10.72        8.10      6.16 o 
  -7   5  12       37.12       35.08      5.03 o 
  -6   5  12       18.55        6.16      4.41 o 
  -5   5  12       21.65       18.91      3.95 o 
  -4   5  12      100.68       88.48      5.13 o 
  -3   5  12      183.31      186.11      6.32 o 
  -2   5  12       99.75      118.35      4.73 o 
  -1   5  12       57.48       57.85      3.85 o 
   0   5  12      227.15      265.80      7.37 o 
   1   5  12       63.81       83.96      5.81 o 
   2   5  12     1067.88     1033.10     22.22 o 
   3   5  12      110.91      120.32      7.38 o 
   4   5  12       42.34       45.82      5.61 o 
   5   5  12        4.33       -6.26      5.49 o 
   6   5  12        4.86       -3.42      6.73 o 
   7   5  12        0.30       -6.00     11.21 o 
  -8   6  12        6.46       -6.11      6.00 o 
  -7   6  12       19.21        4.31      6.53 o 
  -6   6  12       59.38       39.91      9.53 o 
  -5   6  12        4.27       -2.97      3.52 o 
  -4   6  12      107.04       76.75      5.09 o 
  -3   6  12       26.35       28.72      4.10 o 
  -2   6  12       65.46       70.14      4.54 o 
  -1   6  12      129.10      116.95      5.29 o 
   0   6  12      143.78      139.23      6.86 o 
   1   6  12      156.76      178.31      6.27 o 
   2   6  12      123.32      141.90      6.14 o 
   3   6  12     1164.53     1233.13     25.76 o 
   4   6  12       74.04       68.65      6.37 o 
   5   6  12        0.00       -3.47      7.72 o 
   6   6  12       48.77       75.39     16.33 o 
  -7   7  12        1.79       -2.91      6.40 o 
  -6   7  12      113.23       85.70      8.83 o 
  -5   7  12      174.94      179.83     10.23 o 
  -4   7  12       47.78       41.82      5.75 o 
  -3   7  12        1.49        0.50      3.41 o 
  -2   7  12      192.90      194.03      6.61 o 
  -1   7  12        7.53        2.10      3.27 o 
   0   7  12       67.57       77.80      4.46 o 
   1   7  12     1687.60     1635.09     44.40 o 
   2   7  12      639.30      667.22     16.72 o 
   3   7  12        6.28       -2.57      5.55 o 
   4   7  12       81.18       73.72     10.64 o 
   5   7  12       37.91       42.59      9.26 o 
   6   7  12       14.73       10.55     12.74 o 
  -7   8  12       11.80       19.73      8.42 o 
  -6   8  12        2.71        0.22      6.08 o 
  -5   8  12       26.16       11.99      6.33 o 
  -4   8  12       53.69       41.78      6.20 o 
  -3   8  12       90.02       84.44      6.90 o 
  -2   8  12       80.93       72.94      5.77 o 
  -1   8  12       77.21       47.57      7.33 o 
   0   8  12       16.87       34.24      6.39 o 
   1   8  12      167.78      171.08      9.82 o 
   2   8  12        0.02       -9.37      9.74 o 
   3   8  12      117.83      115.14     11.55 o 
   4   8  12       24.27       13.77      8.26 o 
   5   8  12        4.30       -3.52      7.44 o 
  -6   9  12       20.89       19.97      7.21 o 
  -5   9  12       98.37       79.87      8.66 o 
  -4   9  12        4.55       -5.72      6.18 o 
  -3   9  12       12.77        4.85      5.25 o 
  -2   9  12        9.70        6.44      5.57 o 
  -1   9  12       26.86       34.02      6.39 o 
   0   9  12        4.65       12.45      4.76 o 
   1   9  12      500.64      483.84     16.39 o 
   2   9  12       84.36       58.91      9.26 o 
   3   9  12       68.04       64.08     15.31 o 
   4   9  12        0.35       -4.57      9.47 o 
  -4  10  12       15.64       21.46      8.22 o 
  -3  10  12       41.92       30.05      6.75 o 
  -2  10  12        3.48        5.70      5.94 o 
  -1  10  12      150.82      154.38     10.34 o 
   0  10  12      327.35      310.88     13.12 o 
   1  10  12       55.18       52.93      8.01 o 
   2  10  12       17.20        0.48      8.26 o 
  -1  11  12       84.44      127.94     19.25 o 
  -9   1  13        0.26       -3.49      5.40 o 
  -8   1  13       14.26       15.15      4.95 o 
  -7   1  13      165.15      171.55      6.55 o 
  -6   1  13       20.12       16.53      3.59 o 
  -5   1  13        0.03       -3.82      2.55 o 
  -4   1  13      727.56      726.72     11.95 o 
  -3   1  13      486.50      510.88      9.89 o 
  -2   1  13      882.90      884.09     15.72 o 
  -1   1  13       37.72       47.71      3.38 o 
   0   1  13        0.12        0.80      2.54 o 
   1   1  13      360.23      376.74      9.28 o 
   2   1  13      555.89      608.55     12.80 o 
   3   1  13        3.20        7.35      3.73 o 
   4   1  13      421.87      391.70      7.79 o 
   5   1  13        5.18       -5.13      3.42 o 
   6   1  13       76.94       71.19      6.84 o 
   7   1  13       28.65       26.59      6.08 o 
  -9   2  13        6.32       10.05      5.34 o 
  -8   2  13      141.47      123.00      7.10 o 
  -7   2  13        3.34       -0.81      3.34 o 
  -6   2  13       67.58       95.37      5.47 o 
  -5   2  13       42.58       57.05      4.77 o 
  -4   2  13      190.04      189.13      5.85 o 
  -3   2  13       20.82       17.20      2.85 o 
  -2   2  13      177.77      196.19      5.27 o 
  -1   2  13       13.51       11.06      3.07 o 
   0   2  13        0.20       -2.31      2.37 o 
   1   2  13      234.31      262.77      8.27 o 
   2   2  13       41.78       45.08      3.30 o 
   3   2  13      146.55      144.30      6.91 o 
   4   2  13       31.09       27.71      4.15 o 
   5   2  13      149.90      160.24      7.43 o 
   6   2  13        2.03       -4.46      4.96 o 
   7   2  13        0.27       -7.28      5.52 o 
  -9   3  13       13.45        4.49      4.59 o 
  -8   3  13        0.94        1.40      4.20 o 
  -7   3  13       16.89       13.99      4.22 o 
  -6   3  13      149.38      145.55      6.36 o 
  -5   3  13      289.44      298.72      7.02 o 
  -4   3  13       70.89       68.71      3.90 o 
  -3   3  13       11.00       12.34      2.66 o 
  -2   3  13      302.04      308.16      6.60 o 
  -1   3  13      316.72      333.85      6.79 o 
   0   3  13       19.60       20.11      2.78 o 
   1   3  13        0.60       -0.07      3.02 o 
   2   3  13       14.27        8.03      3.34 o 
   3   3  13       77.16       64.89      4.54 o 
   4   3  13        1.19        1.40      3.94 o 
   5   3  13       22.31       29.73      5.25 o 
   6   3  13       18.02        7.40      5.49 o 
   7   3  13        0.34       -5.86      5.37 o 
  -8   4  13       98.21      101.77      6.57 o 
  -7   4  13       51.49       47.70      4.72 o 
  -6   4  13        5.07       10.10      3.55 o 
  -5   4  13        3.29       -1.12      3.69 o 
  -4   4  13       11.51        7.99      3.64 o 
  -3   4  13      217.52      210.63      6.79 o 
  -2   4  13      123.26      118.22      5.78 o 
  -1   4  13      216.80      226.22      6.39 o 
   0   4  13      950.06      970.24     17.18 o 
   1   4  13      826.16      856.99     20.15 o 
   2   4  13       16.41        7.45      5.80 o 
   3   4  13       11.06        0.77      4.40 o 
   4   4  13      100.58      103.60      8.54 o 
   5   4  13      164.41      166.90      7.95 o 
   6   4  13        7.77        0.73      4.78 o 
   7   4  13       22.77        3.59     13.56 o 
  -8   5  13        1.23       -8.02      5.98 o 
  -7   5  13        0.15        2.28      4.89 o 
  -6   5  13        4.80        8.22      4.29 o 
  -5   5  13       15.62       12.28      4.69 o 
  -4   5  13       38.83       41.35      4.41 o 
  -3   5  13      220.37      262.50      8.85 o 
  -2   5  13        1.43        0.04      3.23 o 
  -1   5  13     1109.22     1062.93     18.25 o 
   0   5  13     4826.10     5053.24     79.05 o 
   1   5  13     2038.59     2068.18     31.06 o 
   2   5  13     1102.35     1022.47     22.11 o 
   3   5  13      475.86      477.18     29.69 o 
   4   5  13      745.93      774.71     22.41 o 
   5   5  13       67.68       53.80      7.77 o 
   6   5  13      243.19      274.62     17.92 o 
  -8   6  13        4.53       -9.65      7.68 o 
  -7   6  13       40.21       26.63      7.83 o 
  -6   6  13       84.62       60.84      6.34 o 
  -5   6  13       59.84       43.64      4.90 o 
  -4   6  13       60.62       68.66      5.21 o 
  -3   6  13       32.58       29.85      4.22 o 
  -2   6  13        8.36        6.78      3.98 o 
  -1   6  13      267.61      280.96      7.83 o 
   0   6  13       53.73       54.24      8.06 o 
   1   6  13      136.68      150.89      6.13 o 
   2   6  13       43.40       41.27      5.71 o 
   3   6  13      263.24      256.56     11.17 o 
   4   6  13        1.72       -2.64      5.24 o 
   5   6  13      103.18       95.90     11.65 o 
   6   6  13       27.64        1.30     12.52 o 
  -7   7  13       10.97       -6.77      5.88 o 
  -6   7  13        4.18        5.01      5.54 o 
  -5   7  13       12.54        9.23      5.04 o 
  -4   7  13       38.07       42.71      5.42 o 
  -3   7  13       78.31       91.94      6.13 o 
  -2   7  13       10.70        9.17      3.58 o 
  -1   7  13       58.53       64.07      5.86 o 
   0   7  13      359.75      392.47     16.20 o 
   1   7  13       61.51       62.26      6.50 o 
   2   7  13      126.96      129.13      9.88 o 
   3   7  13        2.01        3.82      5.70 o 
   4   7  13        6.35       -2.07      7.54 o 
   5   7  13       74.73      109.52     21.76 o 
  -6   8  13       44.84       52.67      8.33 o 
  -5   8  13      251.83      248.20     14.54 o 
  -4   8  13       14.07       11.73      4.90 o 
  -3   8  13        3.70       -0.30      4.23 o 
  -2   8  13       48.42       32.77      4.94 o 
  -1   8  13        0.02        0.57      5.38 o 
   0   8  13      132.38      157.93     10.07 o 
   1   8  13     1310.50     1338.56     33.33 o 
   2   8  13       99.31       99.58     11.13 o 
   3   8  13      153.84      180.03     13.92 o 
   4   8  13       15.74       -6.69      9.94 o 
  -5   9  13        6.11       12.94      6.71 o 
  -4   9  13       53.63       69.30      8.44 o 
  -3   9  13       82.90       96.43      8.63 o 
  -2   9  13        4.71       -8.19      5.46 o 
  -1   9  13        2.54       -7.33      5.19 o 
   0   9  13       10.79        4.26      5.70 o 
   1   9  13        2.63       -2.71      5.53 o 
   2   9  13       16.06       24.91      8.65 o 
   3   9  13      101.48       96.49     15.92 o 
  -3  10  13        5.62        6.09      6.16 o 
  -2  10  13        3.70        1.31      6.03 o 
  -1  10  13       38.26       44.22      7.40 o 
   0  10  13       21.79       10.65      6.10 o 
   1  10  13      100.14      111.88     10.98 o 
  -9   0  14       22.18       10.09      9.39 o 
  -8   0  14        5.01        4.92      7.48 o 
  -7   0  14      128.54      152.13     11.71 o 
  -6   0  14       34.29       39.53      5.93 o 
  -5   0  14      280.09      293.08      9.23 o 
  -4   0  14      637.26      607.27     15.51 o 
  -3   0  14       57.31       52.44      6.52 o 
  -2   0  14        3.56        4.80      4.50 o 
  -1   0  14       51.92       58.35      4.62 o 
   0   0  14       16.13        3.62      3.94 o 
   1   0  14        0.09       -7.33      4.89 o 
   2   0  14       63.16       60.36      9.45 o 
   3   0  14      143.13      166.64      8.72 o 
   4   0  14        0.21       -6.20      4.66 o 
   5   0  14        0.74        1.36      6.48 o 
   6   0  14       32.61       43.11     10.21 o 
   7   0  14        1.54        1.87      7.65 o 
  -9   1  14        7.58        5.86      6.69 o 
  -8   1  14       37.36       43.36      5.88 o 
  -7   1  14       30.01       32.60      4.37 o 
  -6   1  14       17.49        6.54      3.60 o 
  -5   1  14       14.83       22.71      3.49 o 
  -4   1  14        6.76       12.00      3.31 o 
  -3   1  14       57.14       65.39      4.47 o 
  -2   1  14      319.49      328.54      7.56 o 
  -1   1  14      335.10      315.10      7.76 o 
   0   1  14      148.55      123.53      5.35 o 
   1   1  14      194.86      213.43      7.27 o 
   2   1  14        0.65       -3.54      3.32 o 
   3   1  14       19.00       15.84      3.29 o 
   4   1  14        0.04       -4.81      3.21 o 
   5   1  14        0.99        2.31      4.32 o 
   6   1  14        0.83       -1.23      4.93 o 
   7   1  14       52.03       44.15      7.66 o 
  -9   2  14        0.31        6.67     17.36 o 
  -8   2  14        2.02        0.88      4.20 o 
  -7   2  14       27.01       26.44      4.52 o 
  -6   2  14      125.01      122.82      5.64 o 
  -5   2  14      699.61      761.12     13.83 o 
  -4   2  14       55.43       50.01      4.25 o 
  -3   2  14       15.28       10.64      2.92 o 
  -2   2  14     1334.28     1361.68     20.60 o 
  -1   2  14       62.44       73.35      4.62 o 
   0   2  14       39.50       44.73      3.87 o 
   1   2  14       70.06       95.12      6.20 o 
   2   2  14        3.46       -0.17      3.50 o 
   3   2  14        0.16       -2.45      3.51 o 
   4   2  14      202.35      209.32      7.67 o 
   5   2  14       52.05       49.43      6.91 o 
   6   2  14       11.10        6.23      5.15 o 
  -8   3  14      131.80      158.64      8.03 o 
  -7   3  14       20.78        7.79      4.47 o 
  -6   3  14       10.31       12.09      4.27 o 
  -5   3  14      420.93      418.37      9.31 o 
  -4   3  14       32.73       23.35      3.43 o 
  -3   3  14      222.35      217.90      5.84 o 
  -2   3  14      559.08      610.97     10.39 o 
  -1   3  14      568.83      554.78     10.28 o 
   0   3  14        2.12        2.50      2.81 o 
   1   3  14      126.46      136.11      5.88 o 
   2   3  14        0.96       -0.62      3.29 o 
   3   3  14        0.70        1.49      3.35 o 
   4   3  14        6.74        3.82      4.35 o 
   5   3  14       54.78       57.91      6.28 o 
   6   3  14        0.13       -1.77      5.00 o 
  -8   4  14        9.53       14.77      4.84 o 
  -7   4  14       38.07       30.43      5.49 o 
  -6   4  14      168.84      174.24      6.20 o 
  -5   4  14       76.43       66.06      5.37 o 
  -4   4  14        0.23       -4.59      3.62 o 
  -3   4  14      328.30      337.41      8.96 o 
  -2   4  14      125.24      132.36      6.27 o 
  -1   4  14      117.31      116.78      9.43 o 
   0   4  14      206.31      231.68      7.67 o 
   1   4  14       15.21       12.36      7.16 o 
   2   4  14        0.09       -7.52      5.02 o 
   3   4  14       95.15      121.18      9.27 o 
   4   4  14       14.54       14.24      4.11 o 
   5   4  14       52.55       50.93      6.83 o 
   6   4  14        5.32        6.97      5.16 o 
  -8   5  14        1.03       -2.67      7.14 o 
  -7   5  14       85.16       84.41      7.27 o 
  -6   5  14       93.24       93.89      6.37 o 
  -5   5  14       57.34       59.65      5.37 o 
  -4   5  14       23.60       23.99      5.21 o 
  -3   5  14      298.88      312.75     10.30 o 
  -2   5  14        1.51        7.72      4.04 o 
  -1   5  14       53.87       75.25      6.91 o 
   0   5  14      128.59      173.73      7.58 o 
   1   5  14       50.72       72.43      5.57 o 
   2   5  14       57.02       66.46      8.06 o 
   3   5  14       27.55       17.14      8.65 o 
   4   5  14       11.04       13.47      6.21 o 
   5   5  14        0.56       -7.48      5.62 o 
   6   5  14        0.23      -10.83     11.63 o 
  -7   6  14        0.00       -7.55      5.79 o 
  -6   6  14        7.41        7.47      5.83 o 
  -5   6  14       25.21       21.42      4.75 o 
  -4   6  14        2.15        1.38      3.96 o 
  -3   6  14        7.50        6.82      3.96 o 
  -2   6  14        2.23       -5.33      3.56 o 
  -1   6  14      470.65      447.57     10.43 o 
   0   6  14      336.21      318.90      9.59 o 
   1   6  14      170.31      177.67      8.93 o 
   2   6  14        0.05        1.11      4.80 o 
   3   6  14        6.69       -0.29      5.50 o 
   4   6  14        1.85        0.13      7.74 o 
   5   6  14       43.83       27.67     13.80 o 
  -6   7  14       52.63       54.21      7.19 o 
  -5   7  14        1.83       -6.29      5.10 o 
  -4   7  14        0.13       -3.55      4.41 o 
  -3   7  14       44.25       38.95      5.24 o 
  -2   7  14      336.92      353.51     10.19 o 
  -1   7  14      239.77      222.76     11.29 o 
   0   7  14       94.28       93.33     10.74 o 
   1   7  14       18.58       19.58      5.44 o 
   2   7  14       22.02       21.01      6.57 o 
   3   7  14      160.08      160.58     24.26 o 
   4   7  14        1.02        2.02      8.22 o 
  -5   8  14       48.35       55.03      7.06 o 
  -4   8  14       32.61       36.38      6.34 o 
  -3   8  14       65.08       63.45      6.04 o 
  -2   8  14      145.04      149.82      7.41 o 
  -1   8  14       12.04       13.85      6.50 o 
   0   8  14        8.22        3.54      6.06 o 
   1   8  14       50.56       47.23      7.44 o 
   2   8  14        8.38       -6.50      7.39 o 
   3   8  14        8.89       17.26     15.26 o 
  -4   9  14        0.09       -3.39      5.32 o 
  -3   9  14       24.36       17.57      6.93 o 
  -2   9  14      121.86      127.30     10.00 o 
  -1   9  14       68.86       45.17      7.98 o 
   0   9  14       16.32        8.79      6.46 o 
   1   9  14       88.17       98.57      9.14 o 
   2   9  14       39.84       57.56     13.98 o 
  -8   1  15        8.74        7.19      5.15 o 
  -7   1  15      120.21      119.38      7.22 o 
  -6   1  15       77.36       82.72      5.25 o 
  -5   1  15      270.49      279.47      7.14 o 
  -4   1  15      688.73      714.13     12.43 o 
  -3   1  15       44.04       55.61      5.06 o 
  -2   1  15      145.05      152.86      5.63 o 
  -1   1  15        9.04       13.09      3.89 o 
   0   1  15        1.40        6.69      3.44 o 
   1   1  15       36.16       54.72      5.50 o 
   2   1  15       15.54        1.61      4.44 o 
   3   1  15      547.29      553.53     12.91 o 
   4   1  15      330.74      339.14     11.11 o 
   5   1  15       32.39       17.87      7.15 o 
   6   1  15      130.65      162.91     10.70 o 
  -8   2  15       37.54       36.69      6.12 o 
  -7   2  15       42.94       44.91      5.16 o 
  -6   2  15      150.71      170.13      7.24 o 
  -5   2  15      490.19      483.70     10.58 o 
  -4   2  15      417.76      403.44      8.13 o 
  -3   2  15       15.78       11.01      3.19 o 
  -2   2  15      441.55      433.82     10.15 o 
  -1   2  15       89.21      101.73      5.34 o 
   0   2  15       14.95        3.58      3.27 o 
   1   2  15      139.92      140.52      7.41 o 
   2   2  15       86.01      111.18      6.51 o 
   3   2  15      107.04      114.02      6.35 o 
   4   2  15      182.34      176.91      8.80 o 
   5   2  15        0.01       -4.71      4.24 o 
   6   2  15        6.26        5.24      6.44 o 
  -8   3  15        9.86        8.13      4.79 o 
  -7   3  15       23.94       11.83      4.70 o 
  -6   3  15       41.73       41.85      4.66 o 
  -5   3  15      170.60      167.98      6.29 o 
  -4   3  15       12.20       12.41      5.62 o 
  -3   3  15      201.38      207.02      6.14 o 
  -2   3  15     1324.47     1286.66     19.76 o 
  -1   3  15        2.22       -4.62      3.08 o 
   0   3  15        8.10       -3.55      3.41 o 
   1   3  15       74.14       86.96      5.39 o 
   2   3  15       44.40       30.80      4.32 o 
   3   3  15       29.91       22.33      5.08 o 
   4   3  15       32.04       26.54      6.78 o 
   5   3  15      208.95      209.80      9.23 o 
   6   3  15       80.25      102.32     12.37 o 
  -8   4  15       59.54       78.12     12.21 o 
  -7   4  15      121.80      120.28      7.71 o 
  -6   4  15       98.06      109.30      6.08 o 
  -5   4  15        6.20        1.85      4.27 o 
  -4   4  15       94.61       99.32      6.09 o 
  -3   4  15      689.07      693.59     14.18 o 
  -2   4  15      923.40      943.61     15.79 o 
  -1   4  15       94.30      101.51      5.90 o 
   0   4  15       21.12       12.97      4.57 o 
   1   4  15       82.97       90.46      6.65 o 
   2   4  15       93.94      108.78      9.15 o 
   3   4  15      176.84      186.20     10.89 o 
   4   4  15      227.22      237.45     12.23 o 
   5   4  15       89.30      120.36     10.11 o 
  -7   5  15       36.17       56.67      7.68 o 
  -6   5  15       33.70       21.34      5.64 o 
  -5   5  15      131.08      112.63      6.68 o 
  -4   5  15       21.75       10.81      4.28 o 
  -3   5  15      222.03      213.82      7.71 o 
  -2   5  15     1159.79     1164.34     20.35 o 
  -1   5  15       79.58       79.34      5.55 o 
   0   5  15      947.45      928.24     18.85 o 
   1   5  15     1198.94     1258.28     36.56 o 
   2   5  15      118.49      119.92      9.74 o 
   3   5  15       17.00       19.36      6.53 o 
   4   5  15        1.80       -1.60      6.00 o 
   5   5  15       15.25        7.73      6.55 o 
  -7   6  15        0.04       -4.30      8.09 o 
  -6   6  15        9.21       -5.62      5.63 o 
  -5   6  15       76.14       68.71      6.62 o 
  -4   6  15      106.25      109.66      6.59 o 
  -3   6  15       98.28      115.67      8.30 o 
  -2   6  15      325.24      339.90     10.99 o 
  -1   6  15      607.17      612.18     13.05 o 
   0   6  15      322.77      310.82      9.73 o 
   1   6  15       35.91       34.20      6.06 o 
   2   6  15        0.51        5.58      5.89 o 
   3   6  15       20.35       24.18      9.15 o 
   4   6  15       13.79        0.10      8.41 o 
  -6   7  15       10.66        8.67      6.98 o 
  -5   7  15        4.20        7.88      5.91 o 
  -4   7  15        0.86       -4.07      4.68 o 
  -3   7  15        0.19       -5.83      4.38 o 
  -2   7  15        7.67       13.67      4.70 o 
  -1   7  15       17.12       17.52     10.00 o 
   0   7  15       45.32       50.45      7.83 o 
   1   7  15      280.10      296.31     13.34 o 
   2   7  15        9.61       12.64      8.65 o 
   3   7  15       90.94       93.66     12.28 o 
   4   7  15        6.09        3.43     13.66 o 
  -5   8  15       20.99       15.59      7.13 o 
  -4   8  15        0.29       -7.97      5.31 o 
  -3   8  15       15.09       14.56      8.16 o 
  -2   8  15       64.76       57.61      7.10 o 
  -1   8  15       14.02       18.69      6.94 o 
   0   8  15       41.87       46.11      7.78 o 
   1   8  15      207.59      218.92     12.02 o 
   2   8  15      335.63      346.79     18.57 o 
  -3   9  15       41.64       35.33      9.24 o 
  -2   9  15       52.77       44.45      9.67 o 
  -1   9  15        2.90        5.75      7.83 o 
   0   9  15        3.12        5.34      7.45 o 
   1   9  15       37.20       47.37     10.40 o 
  -8   0  16        4.62       -4.17     11.31 o 
  -7   0  16        4.82       -5.16      5.76 o 
  -6   0  16       10.41       17.41      5.96 o 
  -5   0  16        1.28       -3.18      4.59 o 
  -4   0  16     1485.00     1441.78     35.08 o 
  -3   0  16      820.95      803.44     22.44 o 
  -2   0  16      294.24      279.37     11.93 o 
  -1   0  16       98.82      108.38      7.16 o 
   0   0  16       56.94       63.64      8.80 o 
   1   0  16        8.93       -3.75      6.21 o 
   2   0  16        5.75       -1.10      6.75 o 
   3   0  16       72.84       36.82      8.18 o 
   4   0  16       28.68       32.04      6.73 o 
   5   0  16        1.71       -6.84      7.31 o 
  -8   1  16        6.68       13.80      5.89 o 
  -7   1  16        2.30        5.47      4.99 o 
  -6   1  16       55.91       53.43      4.89 o 
  -5   1  16      364.76      401.57      9.18 o 
  -4   1  16       70.51       81.77      5.10 o 
  -3   1  16       18.10       15.09      3.98 o 
  -2   1  16       71.04       70.69      4.72 o 
  -1   1  16       44.76       39.38      4.28 o 
   0   1  16        4.88       -1.98      3.40 o 
   1   1  16      231.27      195.14      8.76 o 
   2   1  16      222.76      217.79      9.47 o 
   3   1  16       71.10       70.41      5.90 o 
   4   1  16        0.02       -1.82      4.81 o 
   5   1  16        2.13       -5.84      4.66 o 
  -8   2  16        8.13        1.06     10.60 o 
  -7   2  16       16.02       23.01      5.27 o 
  -6   2  16       31.84       26.49      6.82 o 
  -5   2  16        0.25        1.21      4.22 o 
  -4   2  16      373.07      381.05      8.55 o 
  -3   2  16      101.39      102.47      5.11 o 
  -2   2  16      226.06      235.08      7.72 o 
  -1   2  16       43.45       30.40      4.31 o 
   0   2  16        6.02        4.23      3.78 o 
   1   2  16       65.68       91.11      5.95 o 
   2   2  16       28.93       20.29      4.72 o 
   3   2  16      123.76      106.41      7.81 o 
   4   2  16        0.63       -6.87      4.58 o 
   5   2  16        7.59        4.05      4.72 o 
  -7   3  16      105.33      115.76      7.18 o 
  -6   3  16      102.19      127.27      6.25 o 
  -5   3  16      259.04      262.07      7.70 o 
  -4   3  16      262.37      245.51      7.26 o 
  -3   3  16       16.80       15.47      3.68 o 
  -2   3  16        0.15       -4.24      3.36 o 
  -1   3  16      319.52      302.57      7.49 o 
   0   3  16       75.81       83.23      4.63 o 
   1   3  16       63.50       56.27      5.15 o 
   2   3  16       81.60       70.70      5.43 o 
   3   3  16       30.28       35.51      8.37 o 
   4   3  16       17.98        8.90      7.74 o 
   5   3  16        7.37        6.42      5.17 o 
  -7   4  16       63.58       69.10      6.31 o 
  -6   4  16       12.70       15.13      5.58 o 
  -5   4  16       12.07       10.52      4.77 o 
  -4   4  16       74.34       71.54      5.76 o 
  -3   4  16        1.41       -3.49      3.73 o 
  -2   4  16       34.84       42.21      4.95 o 
  -1   4  16        5.31       -1.94      4.00 o 
   0   4  16      138.12      148.37      7.47 o 
   1   4  16       53.39       71.16      6.91 o 
   2   4  16       45.57       34.55      7.27 o 
   3   4  16       19.04       24.83      7.06 o 
   4   4  16        0.61        3.83      6.45 o 
   5   4  16      111.36      135.05     13.67 o 
  -6   5  16       77.22       83.76      7.28 o 
  -5   5  16        2.36       -4.89      4.36 o 
  -4   5  16        0.07       -6.19      4.13 o 
  -3   5  16       92.00       80.00      5.92 o 
  -2   5  16      102.48      114.38      5.78 o 
  -1   5  16      136.98      139.12      7.49 o 
   0   5  16       11.58       16.19      4.89 o 
   1   5  16        0.00       -2.72      5.78 o 
   2   5  16        1.18        0.28      5.82 o 
   3   5  16       99.01       88.82      9.27 o 
   4   5  16        3.16        4.79      8.91 o 
  -6   6  16       24.10       36.91      8.10 o 
  -5   6  16        0.52       -1.62      5.89 o 
  -4   6  16        0.03       -6.33      4.22 o 
  -3   6  16       14.48       17.64      4.75 o 
  -2   6  16       87.31       93.93      7.85 o 
  -1   6  16        8.21        8.63      5.34 o 
   0   6  16       10.32        5.92      5.37 o 
   1   6  16       19.87       15.14      6.54 o 
   2   6  16       21.18       27.73      9.91 o 
   3   6  16        4.81       -8.49      8.25 o 
  -5   7  16       24.57       27.37      7.60 o 
  -4   7  16        6.78        0.66      6.00 o 
  -3   7  16      216.38      231.21     11.61 o 
  -2   7  16       88.47       94.20      8.21 o 
  -1   7  16       34.52       23.94      9.67 o 
   0   7  16        0.45       -6.99      5.86 o 
   1   7  16        3.67       -3.05      7.83 o 
   2   7  16       63.37       70.76     11.79 o 
   3   7  16       18.12       16.84     14.29 o 
  -3   8  16       57.03       63.92     11.44 o 
  -2   8  16       55.48       44.90     11.59 o 
  -1   8  16       23.59       20.86      7.44 o 
   0   8  16        3.91       -1.40      6.53 o 
   1   8  16        4.69       -1.11     11.69 o 
  -7   1  17      206.87      231.98      8.97 o 
  -6   1  17        1.09        6.08      5.01 o 
  -5   1  17        0.74       -6.00      4.00 o 
  -4   1  17       51.76       44.47      4.78 o 
  -3   1  17      208.82      230.16      7.28 o 
  -2   1  17       59.07       55.03      4.60 o 
  -1   1  17        0.78       -0.99      3.06 o 
   0   1  17      261.44      212.15      8.28 o 
   1   1  17      119.08      104.03      7.60 o 
   2   1  17       33.43       26.23      5.08 o 
   3   1  17        4.12        2.92      4.49 o 
   4   1  17       50.79       58.80      6.43 o 
   5   1  17       65.52       66.45      7.55 o 
  -7   2  17        0.01       -2.13      5.15 o 
  -6   2  17       17.16       11.03      4.59 o 
  -5   2  17      117.28      112.86      5.71 o 
  -4   2  17       11.95        2.91      3.67 o 
  -3   2  17       76.86       68.82      5.08 o 
  -2   2  17       27.94       28.69      4.58 o 
  -1   2  17       44.21       50.28      4.78 o 
   0   2  17      177.22      159.32      7.07 o 
   1   2  17     1001.06     1055.24     20.69 o 
   2   2  17      157.51      135.36      7.30 o 
   3   2  17       41.20       44.37      6.31 o 
   4   2  17        3.53        0.44      5.27 o 
  -7   3  17       27.00       11.68      5.54 o 
  -6   3  17       33.93       43.62      5.12 o 
  -5   3  17        0.01       -4.19      3.90 o 
  -4   3  17        3.06       -4.91      3.57 o 
  -3   3  17       49.75       38.88      4.52 o 
  -2   3  17       61.89       76.58      5.96 o 
  -1   3  17       10.15        6.23      3.58 o 
   0   3  17       36.73       33.04      4.88 o 
   1   3  17        2.24       -1.33      4.09 o 
   2   3  17        3.29       -2.43      4.52 o 
   3   3  17       39.34       36.54      5.76 o 
   4   3  17        0.01       -4.02      4.46 o 
  -6   4  17        7.32       -3.71      5.47 o 
  -5   4  17      124.86      120.59      7.23 o 
  -4   4  17      178.60      182.38      7.79 o 
  -3   4  17      158.32      168.15      6.91 o 
  -2   4  17      216.76      216.01      7.88 o 
  -1   4  17      153.91      154.19      7.03 o 
   0   4  17       49.91       43.18      5.61 o 
   1   4  17       37.24       41.99      7.61 o 
   2   4  17       10.66        6.39      6.42 o 
   3   4  17       43.40       51.82      8.34 o 
   4   4  17       23.62       10.44      7.13 o 
  -6   5  17        2.56       -4.28      6.90 o 
  -5   5  17        1.36        0.35      5.12 o 
  -4   5  17        1.29       -5.39      4.79 o 
  -3   5  17      155.31      177.75      7.08 o 
  -2   5  17      127.54      145.38      7.23 o 
  -1   5  17        4.06       -6.04      4.03 o 
   0   5  17       48.47       63.49      7.30 o 
   1   5  17       22.99       24.90      7.32 o 
   2   5  17       36.81       48.34      8.21 o 
   3   5  17       66.48       90.80      9.77 o 
  -5   6  17      107.73      120.77     10.55 o 
  -4   6  17       12.87        6.67      5.59 o 
  -3   6  17      243.09      243.50     12.25 o 
  -2   6  17      127.30      121.40      6.91 o 
  -1   6  17        9.10       -0.39      5.51 o 
   0   6  17       30.83       36.02      6.67 o 
   1   6  17        4.39        3.90      8.64 o 
   2   6  17        2.12       11.74     11.20 o 
  -4   7  17      106.08      127.50     10.49 o 
  -3   7  17      281.50      281.23     14.07 o 
  -2   7  17      196.50      193.53     11.11 o 
  -1   7  17       88.54       81.89      9.58 o 
   0   7  17       55.70       41.90      9.76 o 
   1   7  17       15.83        3.52     10.13 o 
  -6   0  18       16.81        1.33     15.92 o 
  -5   0  18       10.49        3.95      8.79 o 
  -4   0  18       34.51       27.79      7.19 o 
  -3   0  18       97.14       92.43      9.01 o 
  -2   0  18      129.48      128.29      7.65 o 
  -1   0  18      112.79      113.75     11.61 o 
   0   0  18      483.24      430.42     19.22 o 
   1   0  18        5.30       -0.10      7.54 o 
   2   0  18      148.36      135.54     12.29 o 
   3   0  18        8.18       -0.64      6.29 o 
   4   0  18        9.70        4.34      8.52 o 
  -6   1  18        8.69       -1.29      5.23 o 
  -5   1  18        3.19        1.41      4.73 o 
  -4   1  18       31.98       21.16      4.50 o 
  -3   1  18        1.74       -5.23      4.13 o 
  -2   1  18       35.79       32.23      4.85 o 
  -1   1  18      116.34      118.34      8.30 o 
   0   1  18       36.86       52.55      6.81 o 
   1   1  18       11.16       10.68      5.63 o 
   2   1  18        2.85       -4.71      4.61 o 
   3   1  18       57.86       73.72      7.54 o 
   4   1  18       36.05       34.96      6.71 o 
  -6   2  18      121.15      145.78     10.61 o 
  -5   2  18       95.11      111.69      6.00 o 
  -4   2  18      236.51      256.63      7.98 o 
  -3   2  18       14.09       12.16      4.21 o 
  -2   2  18       22.83       13.34      4.53 o 
  -1   2  18       73.36       75.70      5.50 o 
   0   2  18       94.62      100.82      7.86 o 
   1   2  18        0.21        8.40      4.65 o 
   2   2  18        8.07        1.44      5.24 o 
   3   2  18       15.41       11.73      5.77 o 
   4   2  18        1.47        3.60      8.52 o 
  -6   3  18        1.94       -2.57      4.84 o 
  -5   3  18       38.75       44.19      5.43 o 
  -4   3  18       88.86      107.51      5.60 o 
  -3   3  18        0.82       -4.26      3.72 o 
  -2   3  18        1.57       -2.84      3.68 o 
  -1   3  18       87.17       73.20      4.96 o 
   0   3  18        2.15        7.64      4.37 o 
   1   3  18        0.01       -3.36      4.75 o 
   2   3  18        5.42       -1.76      4.76 o 
   3   3  18       27.53       23.02      5.60 o 
  -5   4  18       59.36       71.07      6.52 o 
  -4   4  18       38.30       32.35      6.51 o 
  -3   4  18        2.45       -5.30      4.98 o 
  -2   4  18       78.61       82.69      6.18 o 
  -1   4  18      176.41      161.35      7.43 o 
   0   4  18        0.22       -7.23      6.17 o 
   1   4  18       14.15        4.41      6.71 o 
   2   4  18        0.00       -9.61      6.40 o 
   3   4  18       18.74       18.35      7.51 o 
  -5   5  18        0.91       -9.93      6.62 o 
  -4   5  18        0.93       -5.02      4.32 o 
  -3   5  18        8.44        8.45      4.47 o 
  -2   5  18       13.91        7.79      4.86 o 
  -1   5  18       39.28       30.58      5.82 o 
   0   5  18       16.32       22.51      6.40 o 
   1   5  18        1.25        1.67      6.88 o 
   2   5  18       24.89        9.50      7.27 o 
  -4   6  18        6.05       -7.20      6.88 o 
  -3   6  18       25.81       19.56      6.77 o 
  -2   6  18       20.27       20.64      6.64 o 
  -1   6  18       32.13       25.34      7.86 o 
   0   6  18       25.02       25.04      7.97 o 
   1   6  18        6.16       -2.96      9.04 o 
  -5   1  19        0.46       -0.88      6.28 o 
  -4   1  19       61.38       60.98      5.45 o 
  -3   1  19       40.43       44.83      5.53 o 
  -2   1  19       14.65        8.24      5.15 o 
  -1   1  19       23.71       20.74      6.33 o 
   0   1  19        0.00       -3.74      5.39 o 
   1   1  19       27.47       26.17      6.42 o 
   2   1  19      181.83      185.37     10.00 o 
   3   1  19        0.15        1.13      5.73 o 
  -5   2  19        7.44       -6.35      4.37 o 
  -4   2  19       13.70       11.39      4.49 o 
  -3   2  19       73.15       74.44      5.59 o 
  -2   2  19       53.81       51.47      5.99 o 
  -1   2  19       25.74       15.91      6.11 o 
   0   2  19       21.24       18.23      6.13 o 
   1   2  19        8.33        4.23      5.79 o 
   2   2  19        2.87       -2.00      5.51 o 
  -5   3  19      132.91      138.98      8.16 o 
  -4   3  19      125.76      117.09      6.21 o 
  -3   3  19       34.04       12.85      4.44 o 
  -2   3  19      127.35      104.85      6.45 o 
  -1   3  19      293.64      277.69      7.63 o 
   0   3  19       13.04        4.71      5.39 o 
   1   3  19        1.30       -2.63      4.95 o 
   2   3  19       24.09        5.87      8.99 o 
  -4   4  19       15.06       11.32      4.76 o 
  -3   4  19        0.57       -6.78      4.52 o 
  -2   4  19        0.20       -2.28      5.08 o 
  -1   4  19        6.37        6.94      5.93 o 
   0   4  19       93.79       93.49     14.63 o 
   1   4  19        3.06       -1.34      6.87 o 
  -3   5  19        4.09        7.14      5.59 o 
  -2   5  19        3.94       -5.17      5.86 o 
  -1   5  19       65.13       75.16      8.16 o 
   0   5  19      184.82      232.72     20.83 o 
  -4   0  20      109.21      138.33     13.91 o 
  -3   0  20       88.29       97.31     12.51 o 
  -2   0  20        1.72       -7.27      8.21 o 
  -1   0  20       36.02       19.24      9.37 o 
   0   0  20        1.03       -4.55      8.00 o 
   1   0  20        0.04      -11.38      8.47 o 
  -4   1  20        3.26       -3.40      6.17 o 
  -3   1  20        4.56        2.94      6.14 o 
  -2   1  20        8.71        8.40      6.23 o 
  -1   1  20      122.22      116.50      8.95 o 
   0   1  20       10.53        6.29      6.15 o 
   1   1  20        3.65       -4.16      6.79 o 
  -4   2  20        6.80       -5.90      4.31 o 
  -3   2  20        0.02       -6.76      4.51 o 
  -2   2  20       17.31       14.63      4.80 o 
  -1   2  20        1.47       -5.12      5.72 o 
   0   2  20       56.97       52.26      7.38 o 
   1   2  20       20.30       13.89      5.95 o 
  -3   3  20        8.22        4.45      4.64 o 
  -2   3  20        4.50       -6.20      4.13 o 
  -1   3  20       74.94       89.20      8.70 o 
   0   3  20        5.55       -0.72      5.32 o 
  -2   4  20        0.13       -3.02     12.58 o 
  -1   4  20        1.59       -7.97     12.45 o 
                                                 
